# Supplementary material for: Altitude-dependent climate impacts and economic feasibility of alternative fuels in aviation from 2025 to 2050
Source: iScience. 2025 Aug 7;28(9):113323. doi: 10.1016/j.isci.2025.113323 (PMC12496216; doi:10.1016/j.isci.2025.113323)
Supplement: Data S1. Climate change results [file mmc2.xlsx]

## Sheet: Sheet1
Scenarios	Height	Year	CCO2	CCH4	CN2O	FCO2（W/m2）	FN2O（W/m2）	FCH4（W/m2）	Fair	Fcon	T
H2_Mid	500ft	2025	278	4.58745e-12	4.03067e-11	2.71592e-09	7.28684e-07	9.20988e-08	-6.20049e-12	7.45151e-13	1.2632e-10
		2026	278	4.51704e-12	4.86903e-11	3.00495e-09	8.00889e-07	9.13893e-08	-6.30104e-12	7.68084e-13	1.70761e-10
		2027	278	4.45932e-12	5.79858e-11	3.29796e-09	8.74001e-07	9.08036e-08	-6.43329e-12	7.9425e-13	2.28279e-10
		2028	278	4.40373e-12	6.82195e-11	3.59645e-09	9.47994e-07	9.02357e-08	-6.59155e-12	8.22041e-13	3.02497e-10
		2029	278	4.36334e-12	7.94215e-11	3.90302e-09	1.02287e-06	8.9821e-08	-6.79917e-12	8.54299e-13	3.98042e-10
		2030	278	4.67758e-12	9.16277e-11	4.21914e-09	1.09866e-06	9.29991e-08	-7.04432e-12	8.92279e-13	5.20858e-10
		2031	278	5.11507e-12	1.0487e-10	4.54043e-09	1.17538e-06	9.7251e-08	-7.19162e-12	9.17837e-13	6.78499e-10
		2032	278	5.3868e-12	1.19172e-10	4.86714e-09	1.25296e-06	9.98007e-08	-7.34452e-12	9.44119e-13	8.80583e-10
		2033	278	5.64964e-12	1.34561e-10	5.20028e-09	1.33141e-06	1.02207e-07	-7.52231e-12	9.74018e-13	1.13939e-09
		2034	278	5.92598e-12	1.51067e-10	5.541e-09	1.4107e-06	1.04676e-07	-7.72699e-12	1.00771e-12	1.47062e-09
		2035	278	6.19479e-12	1.68725e-10	5.88951e-09	1.49087e-06	1.07024e-07	-7.9396e-12	1.04304e-12	1.89427e-09
		2036	278	6.46461e-12	1.87565e-10	6.24272e-09	1.57191e-06	1.0933e-07	-8.08879e-12	1.0716e-12	2.43588e-09
		2037	278	6.73512e-12	2.07613e-10	6.59765e-09	1.65378e-06	1.11594e-07	-8.19448e-12	1.09969e-12	3.12806e-09
		2038	278	7.00536e-12	2.28896e-10	6.95149e-09	1.73648e-06	1.13811e-07	-8.26528e-12	1.12945e-12	4.01241e-09
		2039	278	7.26389e-12	2.51439e-10	7.30026e-09	1.81998e-06	1.15892e-07	-8.27436e-12	1.15734e-12	5.14201e-09
		2040	278	7.49355e-12	2.75268e-10	7.64008e-09	1.90427e-06	1.1771e-07	-8.23103e-12	1.18594e-12	6.58462e-09
		2041	278	0	3.00406e-10	7.96828e-09	1.98932e-06	0	-8.141e-12	1.21156e-12	8.42547e-09
		2042	278	0	3.26876e-10	8.28557e-09	2.07512e-06	0	-8.06726e-12	1.23927e-12	1.07758e-08
		2043	278	0	3.54702e-10	8.59152e-09	2.16164e-06	0	-7.99072e-12	1.26813e-12	1.37763e-08
		2044	278	0	3.83911e-10	8.88623e-09	2.24888e-06	0	-7.92382e-12	1.29979e-12	1.76067e-08
		2045	278	0	4.14534e-10	9.16956e-09	2.33685e-06	0	-7.86413e-12	1.33472e-12	2.2496e-08
		2046	278	0	4.46601e-10	9.44076e-09	2.42555e-06	0	-7.78805e-12	1.36757e-12	2.8737e-08
		2047	278	0	4.80144e-10	9.69978e-09	2.51499e-06	0	-7.71836e-12	1.40288e-12	3.67029e-08
		2048	278	0	5.15196e-10	9.94704e-09	2.60518e-06	0	-7.66288e-12	1.44113e-12	4.68702e-08
		2049	278	0	5.51795e-10	1.01824e-08	2.69613e-06	0	-7.61611e-12	1.48314e-12	5.9847e-08
		2050	278	0	5.89983e-10	1.04049e-08	2.78786e-06	0	-7.56165e-12	1.52649e-12	7.64093e-08
	2500ft	2025	278	5.96128e-12	2.81356e-11	1.14471e-09	6.08807e-07	1.04988e-07	-3.39551e-12	5.4689e-13	1.10229e-10
		2026	278	5.8708e-12	3.40555e-11	1.27752e-09	6.698e-07	1.04188e-07	-3.51401e-12	5.68193e-13	1.48947e-10
		2027	278	5.80127e-12	4.06544e-11	1.41463e-09	7.31821e-07	1.03569e-07	-3.64044e-12	5.90848e-13	1.99037e-10
		2028	278	5.73863e-12	4.7955e-11	1.55601e-09	7.94819e-07	1.03008e-07	-3.7663e-12	6.13478e-13	2.63653e-10
		2029	278	5.69789e-12	5.59809e-11	1.702e-09	8.58758e-07	1.02642e-07	-3.90056e-12	6.37344e-13	3.46823e-10
		2030	278	6.08603e-12	6.47581e-11	1.85327e-09	9.2363e-07	1.0608e-07	-4.0543e-12	6.64649e-13	4.53725e-10
		2031	278	6.63342e-12	7.43101e-11	2.00826e-09	9.89407e-07	1.10748e-07	-4.16496e-12	6.84662e-13	5.90938e-10
		2032	278	6.99302e-12	8.46557e-11	2.16695e-09	1.05604e-06	1.13711e-07	-4.27448e-12	7.04439e-13	7.6683e-10
		2033	278	7.2976e-12	9.58149e-11	2.32994e-09	1.12349e-06	1.16161e-07	-4.40091e-12	7.27108e-13	9.92092e-10
		2034	278	7.59754e-12	1.0781e-10	2.49756e-09	1.19174e-06	1.18524e-07	-4.53713e-12	7.51477e-13	1.28037e-09
		2035	278	7.88916e-12	1.20667e-10	2.66999e-09	1.2608e-06	1.20777e-07	-4.67807e-12	7.76732e-13	1.64909e-09
		2036	278	8.18009e-12	1.34404e-10	2.84488e-09	1.33063e-06	1.22984e-07	-4.76644e-12	7.9519e-13	2.12046e-09
		2037	278	8.46801e-12	1.49039e-10	3.02088e-09	1.4012e-06	1.25129e-07	-4.83708e-12	8.14171e-13	2.72287e-09
		2038	278	8.74998e-12	1.64588e-10	3.19653e-09	1.47248e-06	1.27196e-07	-4.88965e-12	8.34028e-13	3.49251e-09
		2039	278	9.01389e-12	1.81068e-10	3.36998e-09	1.54444e-06	1.29099e-07	-4.91473e-12	8.53361e-13	4.47559e-09
		2040	278	9.24235e-12	1.98497e-10	3.53949e-09	1.61707e-06	1.30725e-07	-4.91728e-12	8.7344e-13	5.73107e-09
		2041	278	0	2.1689e-10	3.7038e-09	1.69033e-06	0	-4.89631e-12	8.91475e-13	7.33283e-09
		2042	278	0	2.36264e-10	3.86324e-09	1.76421e-06	0	-4.88365e-12	9.10787e-13	9.37787e-09
		2043	278	0	2.56634e-10	4.01762e-09	1.83869e-06	0	-4.86984e-12	9.30683e-13	1.19887e-08
		2044	278	0	2.78019e-10	4.1669e-09	1.91376e-06	0	-4.85947e-12	9.51877e-13	1.53215e-08
		2045	278	0	3.00437e-10	4.31093e-09	1.98942e-06	0	-4.85169e-12	9.74744e-13	1.95757e-08
		2046	278	0	3.23907e-10	4.44932e-09	2.06567e-06	0	-4.83345e-12	9.95931e-13	2.5006e-08
		2047	278	0	3.4845e-10	4.58207e-09	2.1425e-06	0	-4.82016e-12	1.0188e-12	3.19371e-08
		2048	278	0	3.74085e-10	4.70933e-09	2.21991e-06	0	-4.81362e-12	1.0432e-12	4.07837e-08
		2049	278	0	4.00835e-10	4.83086e-09	2.29792e-06	0	-4.80991e-12	1.06983e-12	5.20748e-08
		2050	278	0	4.28726e-10	4.94632e-09	2.37652e-06	0	-4.80369e-12	1.09718e-12	6.64856e-08
	4500ft	2025	278	4.14419e-12	1.11623e-11	5.93416e-10	3.83468e-07	8.75363e-08	-1.55605e-12	2.1369e-13	7.31901e-11
		2026	278	4.07666e-12	1.35014e-11	6.6213e-10	4.21736e-07	8.68202e-08	-1.60846e-12	2.2147e-13	9.88398e-11
		2027	278	4.02239e-12	1.61045e-11	7.33092e-10	4.606e-07	8.62403e-08	-1.66424e-12	2.29753e-13	1.31998e-10
		2028	278	3.97069e-12	1.89798e-11	8.06245e-10	5.00031e-07	8.56843e-08	-1.71913e-12	2.38007e-13	1.74746e-10
		2029	278	3.93275e-12	2.21358e-11	8.81813e-10	5.40006e-07	8.5274e-08	-1.77871e-12	2.46784e-13	2.29742e-10
		2030	278	4.19979e-12	2.5582e-11	9.60158e-10	5.80522e-07	8.81216e-08	-1.84704e-12	2.56829e-13	3.0041e-10
		2031	278	4.57616e-12	2.93269e-11	1.04048e-09	6.21562e-07	9.19854e-08	-1.89592e-12	2.64079e-13	3.91099e-10
		2032	278	4.81583e-12	3.33771e-11	1.12273e-09	6.63094e-07	9.43635e-08	-1.94415e-12	2.71236e-13	5.07329e-10
		2033	278	5.03258e-12	3.77396e-11	1.20723e-09	7.05099e-07	9.64636e-08	-1.99975e-12	2.79491e-13	6.5616e-10
		2034	278	5.25505e-12	4.24228e-11	1.29418e-09	7.47568e-07	9.85728e-08	-2.05995e-12	2.88359e-13	8.46604e-10
		2035	278	5.4712e-12	4.74353e-11	1.38364e-09	7.905e-07	1.0058e-07	-2.12225e-12	2.97546e-13	1.09016e-09
		2036	278	5.68729e-12	5.27843e-11	1.47443e-09	8.33879e-07	1.02547e-07	-2.16021e-12	3.04197e-13	1.40151e-09
		2037	278	5.90275e-12	5.84755e-11	1.56583e-09	8.77684e-07	1.04471e-07	-2.18895e-12	3.1114e-13	1.79938e-09
		2038	278	6.11654e-12	6.45152e-11	1.65704e-09	9.21896e-07	1.06346e-07	-2.20725e-12	3.18375e-13	2.30767e-09
		2039	278	6.31902e-12	7.09094e-11	1.74712e-09	9.66503e-07	1.08092e-07	-2.21211e-12	3.25528e-13	2.9569e-09
		2040	278	6.49663e-12	7.76644e-11	1.83513e-09	1.01149e-06	1.096e-07	-2.20452e-12	3.32961e-13	3.786e-09
		2041	278	0	8.47861e-11	1.92045e-09	1.05685e-06	0	-2.18602e-12	3.39673e-13	4.84349e-09
		2042	278	0	9.22802e-11	2.00326e-09	1.10257e-06	0	-2.17146e-12	3.46881e-13	6.19361e-09
		2043	278	0	1.00153e-10	2.08342e-09	1.14864e-06	0	-2.15535e-12	3.54242e-13	7.91719e-09
		2044	278	0	1.0841e-10	2.16093e-09	1.19505e-06	0	-2.1409e-12	3.62123e-13	1.01174e-08
		2045	278	0	1.1706e-10	2.23562e-09	1.24181e-06	0	-2.12552e-12	3.70517e-13	1.29259e-08
		2046	278	0	1.26108e-10	2.30735e-09	1.28891e-06	0	-2.10658e-12	3.78373e-13	1.65107e-08
		2047	278	0	1.35563e-10	2.37618e-09	1.33635e-06	0	-2.09032e-12	3.86928e-13	2.10863e-08
		2048	278	0	1.45431e-10	2.4422e-09	1.38414e-06	0	-2.07715e-12	3.96032e-13	2.69262e-08
		2049	278	0	1.55722e-10	2.50526e-09	1.43227e-06	0	-2.06421e-12	4.05975e-13	3.43799e-08
		2050	278	0	1.66444e-10	2.56521e-09	1.48076e-06	0	-2.05012e-12	4.16216e-13	4.3893e-08
	6500ft	2025	278	4.65951e-12	1.18763e-11	6.33599e-10	3.95541e-07	9.28193e-08	-1.66673e-12	2.28025e-13	7.59294e-11
		2026	278	4.59313e-12	1.43666e-11	7.07439e-10	4.35039e-07	9.21558e-08	-1.72389e-12	2.36406e-13	1.02535e-10
		2027	278	4.54114e-12	1.71388e-11	7.83677e-10	4.75161e-07	9.16328e-08	-1.78326e-12	2.45197e-13	1.36928e-10
		2028	278	4.49361e-12	2.02015e-11	8.62299e-10	5.15874e-07	9.1152e-08	-1.84256e-12	2.54033e-13	1.81267e-10
		2029	278	4.46267e-12	2.3564e-11	9.43565e-10	5.57154e-07	9.08376e-08	-1.90725e-12	2.63465e-13	2.38309e-10
		2030	278	4.7789e-12	2.72363e-11	1.02783e-09	5.98998e-07	9.4001e-08	-1.98071e-12	2.74193e-13	3.11607e-10
		2031	278	5.22207e-12	3.12276e-11	1.11422e-09	6.41387e-07	9.8263e-08	-2.03321e-12	2.81928e-13	4.05671e-10
		2032	278	5.50872e-12	3.55447e-11	1.2027e-09	6.84288e-07	1.00924e-07	-2.08469e-12	2.89536e-13	5.26227e-10
		2033	278	5.76055e-12	4.01955e-11	1.29361e-09	7.27679e-07	1.03205e-07	-2.14478e-12	2.98378e-13	6.80597e-10
		2034	278	6.01298e-12	4.51885e-11	1.38717e-09	7.71552e-07	1.05442e-07	-2.2098e-12	3.07873e-13	8.78127e-10
		2035	278	6.2571e-12	5.05333e-11	1.48347e-09	8.15905e-07	1.07561e-07	-2.27676e-12	3.17681e-13	1.13074e-09
		2036	278	6.50029e-12	5.62374e-11	1.58121e-09	8.60723e-07	1.09631e-07	-2.31797e-12	3.24821e-13	1.45367e-09
		2037	278	6.74209e-12	6.2307e-11	1.67962e-09	9.05982e-07	1.11652e-07	-2.34881e-12	3.32236e-13	1.86634e-09
		2038	278	6.98088e-12	6.87488e-11	1.77784e-09	9.51664e-07	1.13612e-07	-2.36874e-12	3.3999e-13	2.39354e-09
		2039	278	7.20563e-12	7.55692e-11	1.87488e-09	9.97754e-07	1.15426e-07	-2.37426e-12	3.47667e-13	3.06691e-09
		2040	278	7.40162e-12	8.2775e-11	1.9697e-09	1.04424e-06	1.16985e-07	-2.36609e-12	3.55616e-13	3.92684e-09
		2041	278	0	9.03726e-11	2.06164e-09	1.09111e-06	0	-2.34639e-12	3.62823e-13	5.02361e-09
		2042	278	0	9.8368e-11	2.15087e-09	1.13836e-06	0	-2.3302e-12	3.70484e-13	6.42389e-09
		2043	278	0	1.06768e-10	2.23725e-09	1.18596e-06	0	-2.31302e-12	3.78377e-13	8.21149e-09
		2044	278	0	1.15579e-10	2.32079e-09	1.23393e-06	0	-2.2974e-12	3.86811e-13	1.04934e-08
		2045	278	0	1.24809e-10	2.40127e-09	1.28225e-06	0	-2.28015e-12	3.95715e-13	1.34062e-08
		2046	278	0	1.34465e-10	2.4786e-09	1.33093e-06	0	-2.2601e-12	4.04174e-13	1.71242e-08
		2047	278	0	1.44554e-10	2.55279e-09	1.37996e-06	0	-2.24228e-12	4.13306e-13	2.18697e-08
		2048	278	0	1.55086e-10	2.62393e-09	1.42935e-06	0	-2.22727e-12	4.2296e-13	2.79266e-08
		2049	278	0	1.66069e-10	2.69191e-09	1.47909e-06	0	-2.21392e-12	4.33701e-13	3.56572e-08
		2050	278	0	1.77513e-10	2.75651e-09	1.52921e-06	0	-2.19786e-12	4.44565e-13	4.55236e-08
	8500ft	2025	278	5.88315e-12	1.32567e-11	7.44166e-10	4.17896e-07	1.04297e-07	-1.97723e-12	2.60065e-13	8.13834e-11
		2026	278	5.81337e-12	1.60502e-11	8.34407e-10	4.59824e-07	1.03677e-07	-2.05322e-12	2.70319e-13	1.09885e-10
		2027	278	5.76116e-12	1.91664e-11	9.27477e-10	5.02482e-07	1.0321e-07	-2.12153e-12	2.80099e-13	1.46725e-10
		2028	278	5.71706e-12	2.26151e-11	1.02369e-09	5.45821e-07	1.02815e-07	-2.19614e-12	2.90499e-13	1.94218e-10
		2029	278	5.69847e-12	2.64073e-11	1.12351e-09	5.89811e-07	1.02647e-07	-2.27989e-12	3.01854e-13	2.55318e-10
		2030	278	6.16694e-12	3.05551e-11	1.22714e-09	6.34444e-07	1.06783e-07	-2.36981e-12	3.14289e-13	3.33836e-10
		2031	278	6.82099e-12	3.50691e-11	1.33347e-09	6.79694e-07	1.12303e-07	-2.43382e-12	3.23223e-13	4.34606e-10
		2032	278	7.26354e-12	3.99571e-11	1.44231e-09	7.25518e-07	1.15889e-07	-2.49422e-12	3.31803e-13	5.63765e-10
		2033	278	7.6354e-12	4.52281e-11	1.55438e-09	7.71889e-07	1.18819e-07	-2.57009e-12	3.4225e-13	7.29153e-10
		2034	278	7.98846e-12	5.08924e-11	1.66994e-09	8.188e-07	1.21535e-07	-2.6519e-12	3.53448e-13	9.40785e-10
		2035	278	8.32969e-12	5.69611e-11	1.78897e-09	8.66244e-07	1.24103e-07	-2.73386e-12	3.64812e-13	1.21144e-09
		2036	278	8.66863e-12	6.34433e-11	1.91004e-09	9.14205e-07	1.26603e-07	-2.78743e-12	3.73368e-13	1.55743e-09
		2037	278	9.00673e-12	7.03463e-11	2.032e-09	9.62657e-07	1.29048e-07	-2.8249e-12	3.81964e-13	1.99957e-09
		2038	278	9.34033e-12	7.76779e-11	2.15392e-09	1.01158e-06	1.31416e-07	-2.85118e-12	3.91166e-13	2.56442e-09
		2039	278	9.65296e-12	8.5446e-11	2.27458e-09	1.06096e-06	1.33598e-07	-2.85981e-12	4.00328e-13	3.28589e-09
		2040	278	9.92694e-12	9.36587e-11	2.39256e-09	1.11077e-06	1.3548e-07	-2.84896e-12	4.09579e-13	4.20724e-09
		2041	278	0	1.02324e-10	2.50712e-09	1.16102e-06	0	-2.82567e-12	4.18212e-13	5.38225e-09
		2042	278	0	1.11448e-10	2.6182e-09	1.21168e-06	0	-2.80145e-12	4.26807e-13	6.88241e-09
		2043	278	0	1.21038e-10	2.72585e-09	1.26274e-06	0	-2.78031e-12	4.36152e-13	8.79754e-09
		2044	278	0	1.31104e-10	2.83002e-09	1.31419e-06	0	-2.75979e-12	4.46032e-13	1.12423e-08
		2045	278	0	1.41653e-10	2.93026e-09	1.36604e-06	0	-2.73309e-12	4.55912e-13	1.43629e-08
		2046	278	0	1.52694e-10	3.02677e-09	1.41828e-06	0	-2.71025e-12	4.66215e-13	1.8346e-08
		2047	278	0	1.64236e-10	3.11935e-09	1.47091e-06	0	-2.68534e-12	4.76758e-13	2.34301e-08
		2048	278	0	1.76289e-10	3.20793e-09	1.52392e-06	0	-2.65999e-12	4.87425e-13	2.9919e-08
		2049	278	0	1.88863e-10	3.29285e-09	1.57734e-06	0	-2.647e-12	5.00759e-13	3.8201e-08
		2050	278	0	2.01969e-10	3.37338e-09	1.63115e-06	0	-2.61989e-12	5.12791e-13	4.87713e-08
	10500ft	2025	278	7.56093e-12	2.01629e-11	1.09232e-09	5.1538e-07	1.18238e-07	-3.07248e-12	4.1446e-13	9.85836e-11
		2026	278	7.49009e-12	2.44613e-11	1.23113e-09	5.67663e-07	1.17683e-07	-3.21084e-12	4.3386e-13	1.3314e-10
		2027	278	7.44609e-12	2.92803e-11	1.37449e-09	6.21067e-07	1.17336e-07	-3.32672e-12	4.5166e-13	1.77827e-10
		2028	278	7.41659e-12	3.46389e-11	1.5233e-09	6.75512e-07	1.17104e-07	-3.45988e-12	4.71062e-13	2.35458e-10
		2029	278	7.42514e-12	4.05582e-11	1.67838e-09	7.30954e-07	1.17171e-07	-3.6099e-12	4.92281e-13	3.09625e-10
		2030	278	8.07555e-12	4.70613e-11	1.83988e-09	7.87378e-07	1.22195e-07	-3.76714e-12	5.15282e-13	4.0496e-10
		2031	278	8.97919e-12	5.41687e-11	2.00598e-09	8.44744e-07	1.28851e-07	-3.88192e-12	5.32456e-13	5.2734e-10
		2032	278	9.61723e-12	6.18965e-11	2.17626e-09	9.02992e-07	1.3335e-07	-3.98846e-12	5.48841e-13	6.84224e-10
		2033	278	1.0135e-11	7.02623e-11	2.35215e-09	9.62082e-07	1.36892e-07	-4.12551e-12	5.68781e-13	8.85146e-10
		2034	278	1.06015e-11	7.9287e-11	2.5341e-09	1.022e-06	1.40008e-07	-4.27344e-12	5.90291e-13	1.14228e-09
		2035	278	1.10484e-11	8.89922e-11	2.72199e-09	1.08275e-06	1.42928e-07	-4.42037e-12	6.12101e-13	1.47115e-09
		2036	278	1.14883e-11	9.9397e-11	2.91369e-09	1.14429e-06	1.45746e-07	-4.5243e-12	6.29381e-13	1.8916e-09
		2037	278	1.19271e-11	1.10517e-10	3.10714e-09	1.20661e-06	1.48504e-07	-4.59716e-12	6.45993e-13	2.42892e-09
		2038	278	1.23582e-11	1.22368e-10	3.30103e-09	1.26965e-06	1.51163e-07	-4.65503e-12	6.63808e-13	3.11541e-09
		2039	278	1.27574e-11	1.34965e-10	3.4933e-09	1.3334e-06	1.53585e-07	-4.68229e-12	6.81115e-13	3.99228e-09
		2040	278	1.31055e-11	1.48325e-10	3.68156e-09	1.39784e-06	1.55667e-07	-4.67547e-12	6.98272e-13	5.11213e-09
		2041	278	0	1.62462e-10	3.86457e-09	1.46294e-06	0	-4.64818e-12	7.14413e-13	6.54043e-09
		2042	278	0	1.77389e-10	4.04197e-09	1.52867e-06	0	-4.61456e-12	7.30091e-13	8.36401e-09
		2043	278	0	1.93121e-10	4.21414e-09	1.59502e-06	0	-4.59176e-12	7.47703e-13	1.06921e-08
		2044	278	0	2.09674e-10	4.38085e-09	1.66197e-06	0	-4.56847e-12	7.6621e-13	1.36639e-08
		2045	278	0	2.27065e-10	4.54128e-09	1.72952e-06	0	-4.5327e-12	7.84464e-13	1.74575e-08
		2046	278	0	2.45309e-10	4.69597e-09	1.79766e-06	0	-4.50861e-12	8.04058e-13	2.22997e-08
		2047	278	0	2.64426e-10	4.84435e-09	1.86639e-06	0	-4.47599e-12	8.23574e-13	2.84803e-08
		2048	278	0	2.84431e-10	4.9861e-09	1.93571e-06	0	-4.43903e-12	8.43012e-13	3.63688e-08
		2049	278	0	3.05346e-10	5.12226e-09	2.00561e-06	0	-4.43384e-12	8.6845e-13	4.64371e-08
		2050	278	0	3.27193e-10	5.25112e-09	2.07612e-06	0	-4.39438e-12	8.90351e-13	5.92874e-08
	12500ft	2025	278	7.22797e-12	1.34405e-11	9.11624e-10	4.20784e-07	1.15605e-07	-2.32257e-12	2.70899e-13	8.38433e-11
		2026	278	7.15419e-12	1.62914e-11	1.02535e-09	4.63265e-07	1.15013e-07	-2.41945e-12	2.82554e-13	1.13184e-10
		2027	278	7.10799e-12	1.94799e-11	1.1425e-09	5.06576e-07	1.14641e-07	-2.49721e-12	2.92679e-13	1.51105e-10
		2028	278	7.07673e-12	2.30168e-11	1.26378e-09	5.50648e-07	1.14389e-07	-2.58866e-12	3.04087e-13	1.99986e-10
		2029	278	7.08116e-12	2.69144e-11	1.38988e-09	5.95448e-07	1.14425e-07	-2.69353e-12	3.16809e-13	2.6287e-10
		2030	278	7.67298e-12	3.11862e-11	1.52086e-09	6.40962e-07	1.19111e-07	-2.80141e-12	3.3026e-13	3.4368e-10
		2031	278	8.49565e-12	3.58436e-11	1.65527e-09	6.87159e-07	1.25333e-07	-2.87794e-12	3.39957e-13	4.47395e-10
		2032	278	9.07303e-12	4.08953e-11	1.79275e-09	7.33986e-07	1.29522e-07	-2.94791e-12	3.4905e-13	5.80328e-10
		2033	278	9.53308e-12	4.63509e-11	1.93446e-09	7.81412e-07	1.32765e-07	-3.04109e-12	3.60605e-13	7.5055e-10
		2034	278	9.94719e-12	5.22222e-11	2.08073e-09	8.29428e-07	1.35618e-07	-3.14133e-12	3.7299e-13	9.68366e-10
		2035	278	1.03433e-11	5.85212e-11	2.23142e-09	8.78027e-07	1.38292e-07	-3.23967e-12	3.85356e-13	1.24693e-09
		2036	278	1.07319e-11	6.52583e-11	2.38484e-09	9.27191e-07	1.40867e-07	-3.30624e-12	3.95058e-13	1.60302e-09
		2037	278	1.11175e-11	7.2442e-11	2.53938e-09	9.76891e-07	1.43375e-07	-3.34943e-12	4.04456e-13	2.05807e-09
		2038	278	1.14941e-11	8.00808e-11	2.69401e-09	1.02711e-06	1.45783e-07	-3.38048e-12	4.1475e-13	2.63941e-09
		2039	278	1.18403e-11	8.8184e-11	2.84717e-09	1.07782e-06	1.47962e-07	-3.38961e-12	4.25019e-13	3.38195e-09
		2040	278	1.21383e-11	9.67605e-11	2.99701e-09	1.12902e-06	1.49812e-07	-3.37223e-12	4.35162e-13	4.33019e-09
		2041	278	0	1.05819e-10	3.14264e-09	1.18068e-06	0	-3.34096e-12	4.44883e-13	5.5394e-09
		2042	278	0	1.15367e-10	3.28375e-09	1.2328e-06	0	-3.30365e-12	4.53986e-13	7.08322e-09
		2043	278	0	1.25413e-10	3.42064e-09	1.28535e-06	0	-3.27438e-12	4.64436e-13	9.05407e-09
		2044	278	0	1.35967e-10	3.55314e-09	1.33834e-06	0	-3.2442e-12	4.75347e-13	1.15699e-08
		2045	278	0	1.47037e-10	3.68054e-09	1.39176e-06	0	-3.20209e-12	4.85654e-13	1.47814e-08
		2046	278	0	1.58633e-10	3.80337e-09	1.4456e-06	0	-3.1717e-12	4.97445e-13	1.88804e-08
		2047	278	0	1.70766e-10	3.92117e-09	1.49986e-06	0	-3.13414e-12	5.08915e-13	2.41124e-08
		2048	278	0	1.83444e-10	4.03373e-09	1.55454e-06	0	-3.09237e-12	5.20018e-13	3.07902e-08
		2049	278	0	1.96681e-10	4.14186e-09	1.60965e-06	0	-3.0749e-12	5.35513e-13	3.93132e-08
		2050	278	0	2.10489e-10	4.24422e-09	1.6652e-06	0	-3.03003e-12	5.4805e-13	5.01911e-08
	14500ft	2025	278	6.18172e-12	1.32596e-11	8.47385e-10	4.17942e-07	1.06911e-07	-2.11135e-12	2.57784e-13	8.17911e-11
		2026	278	6.10403e-12	1.60483e-11	9.47682e-10	4.59796e-07	1.06237e-07	-2.18704e-12	2.67724e-13	1.10433e-10
		2027	278	6.04941e-12	1.91565e-11	1.05116e-09	5.02354e-07	1.05761e-07	-2.26088e-12	2.77712e-13	1.47453e-10
		2028	278	6.00395e-12	2.25943e-11	1.15794e-09	5.45571e-07	1.05363e-07	-2.33759e-12	2.88022e-13	1.95173e-10
		2029	278	5.98323e-12	2.63725e-11	1.26845e-09	5.89423e-07	1.05181e-07	-2.42239e-12	2.99145e-13	2.56561e-10
		2030	278	6.41296e-12	3.0503e-11	1.38305e-09	6.33902e-07	1.08892e-07	-2.51631e-12	3.11597e-13	3.35442e-10
		2031	278	7.01238e-12	3.49964e-11	1.50054e-09	6.78989e-07	1.13868e-07	-2.58335e-12	3.20628e-13	4.36668e-10
		2032	278	7.41678e-12	3.9861e-11	1.6208e-09	7.24644e-07	1.17105e-07	-2.64806e-12	3.29424e-13	5.66402e-10
		2033	278	7.75639e-12	4.51056e-11	1.74445e-09	7.70844e-07	1.19756e-07	-2.72601e-12	3.39825e-13	7.32521e-10
		2034	278	8.08335e-12	5.07409e-11	1.87176e-09	8.1758e-07	1.22254e-07	-2.81023e-12	3.51011e-13	9.45082e-10
		2035	278	8.39714e-12	5.67777e-11	2.00279e-09	8.64848e-07	1.24605e-07	-2.89603e-12	3.6249e-13	1.21692e-09
		2036	278	8.70706e-12	6.32253e-11	2.13585e-09	9.12634e-07	1.26883e-07	-2.94969e-12	3.7108e-13	1.56441e-09
		2037	278	9.01384e-12	7.00913e-11	2.2698e-09	9.60911e-07	1.29099e-07	-2.98759e-12	3.79819e-13	2.00846e-09
		2038	278	9.3146e-12	7.73836e-11	2.40356e-09	1.00966e-06	1.31235e-07	-3.01163e-12	3.89068e-13	2.57576e-09
		2039	278	9.59427e-12	8.511e-11	2.53577e-09	1.05887e-06	1.33191e-07	-3.01633e-12	3.98216e-13	3.30033e-09
		2040	278	9.83537e-12	9.32788e-11	2.665e-09	1.10852e-06	1.34854e-07	-3.00167e-12	4.07602e-13	4.22564e-09
		2041	278	0	1.01898e-10	2.79039e-09	1.1586e-06	0	-2.97235e-12	4.16226e-13	5.40572e-09
		2042	278	0	1.10974e-10	2.91201e-09	1.2091e-06	0	-2.94519e-12	4.25149e-13	6.91234e-09
		2043	278	0	1.20515e-10	3.02984e-09	1.26e-06	0	-2.91913e-12	4.34597e-13	8.83571e-09
		2044	278	0	1.30529e-10	3.14383e-09	1.31131e-06	0	-2.89394e-12	4.4461e-13	1.12909e-08
		2045	278	0	1.41026e-10	3.25359e-09	1.36302e-06	0	-2.86417e-12	4.549e-13	1.4425e-08
		2046	278	0	1.52014e-10	3.35913e-09	1.41512e-06	0	-2.83427e-12	4.65121e-13	1.84253e-08
		2047	278	0	1.63503e-10	3.46038e-09	1.46762e-06	0	-2.8049e-12	4.75879e-13	2.35312e-08
		2048	278	0	1.75501e-10	3.55738e-09	1.52052e-06	0	-2.77735e-12	4.87043e-13	3.0048e-08
		2049	278	0	1.88021e-10	3.65019e-09	1.57382e-06	0	-2.75626e-12	5.00119e-13	3.83656e-08
		2050	278	0	2.01073e-10	3.73831e-09	1.62753e-06	0	-2.72656e-12	5.1268e-13	4.89813e-08
	16500ft	2025	278	6.08257e-12	1.38142e-11	8.63127e-10	4.26594e-07	1.0605e-07	-2.1306e-12	2.64997e-13	8.29263e-11
		2026	278	5.99804e-12	1.67107e-11	9.63035e-10	4.6919e-07	1.05311e-07	-2.20178e-12	2.7478e-13	1.11972e-10
		2027	278	5.93499e-12	1.99349e-11	1.06617e-09	5.12458e-07	1.04756e-07	-2.27771e-12	2.85226e-13	1.49514e-10
		2028	278	5.87971e-12	2.34972e-11	1.17246e-09	5.56365e-07	1.04267e-07	-2.35248e-12	2.95638e-13	1.97908e-10
		2029	278	5.84674e-12	2.74084e-11	1.28223e-09	6.00887e-07	1.03974e-07	-2.43364e-12	3.06706e-13	2.60162e-10
		2030	278	6.24583e-12	3.16805e-11	1.39598e-09	6.46022e-07	1.07464e-07	-2.52673e-12	3.19404e-13	3.40153e-10
		2031	278	6.80556e-12	3.63243e-11	1.51254e-09	6.9175e-07	1.12176e-07	-2.59337e-12	3.28644e-13	4.428e-10
		2032	278	7.17529e-12	4.13482e-11	1.63189e-09	7.38039e-07	1.15183e-07	-2.65922e-12	3.37776e-13	5.74353e-10
		2033	278	7.49247e-12	4.67615e-11	1.75446e-09	7.84865e-07	1.17701e-07	-2.73508e-12	3.48258e-13	7.42798e-10
		2034	278	7.80731e-12	5.25746e-11	1.88052e-09	8.32222e-07	1.20149e-07	-2.8172e-12	3.59547e-13	9.58334e-10
		2035	278	8.10985e-12	5.87987e-11	2.0102e-09	8.80106e-07	1.22455e-07	-2.90233e-12	3.71265e-13	1.23397e-09
		2036	278	8.40929e-12	6.54431e-11	2.14175e-09	9.28502e-07	1.24695e-07	-2.95363e-12	3.79867e-13	1.58633e-09
		2037	278	8.70486e-12	7.25154e-11	2.27413e-09	9.77386e-07	1.26867e-07	-2.99135e-12	3.88797e-13	2.03659e-09
		2038	278	8.99458e-12	8.00235e-11	2.4062e-09	1.02674e-06	1.28961e-07	-3.0139e-12	3.9811e-13	2.61181e-09
		2039	278	9.26505e-12	8.79755e-11	2.53661e-09	1.07654e-06	1.30886e-07	-3.01714e-12	4.07282e-13	3.34652e-09
		2040	278	9.49799e-12	9.63795e-11	2.66405e-09	1.12679e-06	1.32521e-07	-3.00294e-12	4.16843e-13	4.28477e-09
		2041	278	0	1.05243e-10	2.78759e-09	1.17746e-06	0	-2.97304e-12	4.25471e-13	5.48138e-09
		2042	278	0	1.14574e-10	2.90748e-09	1.22855e-06	0	-2.94855e-12	4.34767e-13	7.00911e-09
		2043	278	0	1.2438e-10	3.02358e-09	1.28005e-06	0	-2.92256e-12	4.4429e-13	8.95943e-09
		2044	278	0	1.34669e-10	3.13585e-09	1.33194e-06	0	-2.89816e-12	4.5445e-13	1.14491e-08
		2045	278	0	1.45451e-10	3.24404e-09	1.38423e-06	0	-2.87186e-12	4.65248e-13	1.4627e-08
		2046	278	0	1.56735e-10	3.34794e-09	1.43692e-06	0	-2.8408e-12	4.75369e-13	1.86834e-08
		2047	278	0	1.6853e-10	3.44763e-09	1.49001e-06	0	-2.81323e-12	4.86384e-13	2.38608e-08
		2048	278	0	1.80845e-10	3.54325e-09	1.54349e-06	0	-2.78991e-12	4.98123e-13	3.0469e-08
		2049	278	0	1.93693e-10	3.63458e-09	1.59738e-06	0	-2.76646e-12	5.10909e-13	3.89031e-08
		2050	278	0	2.07085e-10	3.7214e-09	1.65168e-06	0	-2.74125e-12	5.241e-13	4.96675e-08
	18500ft	2025	278	1.03696e-11	2.16175e-11	1.42682e-09	5.33647e-07	1.38468e-07	-3.5515e-12	4.28392e-13	1.04641e-10
		2026	278	1.02383e-11	2.61967e-11	1.59597e-09	5.87454e-07	1.37588e-07	-3.66858e-12	4.44174e-13	1.41298e-10
		2027	278	1.01563e-11	3.13063e-11	1.77046e-09	6.42195e-07	1.37037e-07	-3.79256e-12	4.60899e-13	1.8868e-10
		2028	278	1.00951e-11	3.69631e-11	1.95022e-09	6.97807e-07	1.36623e-07	-3.91548e-12	4.77576e-13	2.49764e-10
		2029	278	1.00771e-11	4.31841e-11	2.13574e-09	7.54246e-07	1.36501e-07	-4.04794e-12	4.95239e-13	3.28347e-10
		2030	278	1.07324e-11	4.99886e-11	2.32801e-09	8.11496e-07	1.40869e-07	-4.20286e-12	5.15814e-13	4.29323e-10
		2031	278	1.16251e-11	5.73945e-11	2.5252e-09	8.69533e-07	1.46611e-07	-4.3173e-12	5.31276e-13	5.589e-10
		2032	278	1.22355e-11	6.54161e-11	2.72726e-09	9.28311e-07	1.50411e-07	-4.43055e-12	5.46573e-13	7.24972e-10
		2033	278	1.27361e-11	7.40689e-11	2.93488e-09	9.878e-07	1.53457e-07	-4.55913e-12	5.6384e-13	9.37619e-10
		2034	278	1.32147e-11	8.33701e-11	3.14854e-09	1.04799e-06	1.56313e-07	-4.69858e-12	5.82491e-13	1.20972e-09
		2035	278	1.36753e-11	9.33382e-11	3.36843e-09	1.10887e-06	1.59015e-07	-4.84249e-12	6.01782e-13	1.55769e-09
		2036	278	1.41297e-11	1.03989e-10	3.59179e-09	1.17043e-06	1.61635e-07	-4.93362e-12	6.16339e-13	2.00252e-09
		2037	278	1.45751e-11	1.15336e-10	3.81674e-09	1.23263e-06	1.64163e-07	-4.99913e-12	6.31128e-13	2.57095e-09
		2038	278	1.50067e-11	1.27391e-10	4.04129e-09	1.29545e-06	1.66575e-07	-5.0372e-12	6.46251e-13	3.29715e-09
		2039	278	1.54053e-11	1.40167e-10	4.26287e-09	1.35886e-06	1.68773e-07	-5.03695e-12	6.60564e-13	4.22469e-09
		2040	278	1.57426e-11	1.53676e-10	4.4792e-09	1.42284e-06	1.70611e-07	-5.00549e-12	6.75281e-13	5.4092e-09
		2041	278	0	1.67931e-10	4.68856e-09	1.48736e-06	0	-4.94582e-12	6.88612e-13	6.91985e-09
		2042	278	0	1.82942e-10	4.89141e-09	1.55242e-06	0	-4.89563e-12	7.02951e-13	8.84854e-09
		2043	278	0	1.98722e-10	5.08754e-09	1.61798e-06	0	-4.84322e-12	7.17624e-13	1.13107e-08
		2044	278	0	2.15282e-10	5.27696e-09	1.68405e-06	0	-4.79503e-12	7.3362e-13	1.44538e-08
		2045	278	0	2.32639e-10	5.45931e-09	1.75062e-06	0	-4.7445e-12	7.50596e-13	1.84658e-08
		2046	278	0	2.50804e-10	5.63413e-09	1.81768e-06	0	-4.68388e-12	7.66369e-13	2.35868e-08
		2047	278	0	2.69794e-10	5.8015e-09	1.88524e-06	0	-4.62873e-12	7.83537e-13	3.01231e-08
		2048	278	0	2.89622e-10	5.96162e-09	1.95329e-06	0	-4.57921e-12	8.01772e-13	3.84656e-08
		2049	278	0	3.10306e-10	6.11417e-09	2.02184e-06	0	-4.53004e-12	8.21634e-13	4.91133e-08
		2050	278	0	3.31864e-10	6.25877e-09	2.09089e-06	0	-4.47704e-12	8.42031e-13	6.2703e-08
	20500ft	2025	278	1.41101e-11	3.0966e-11	2.1116e-09	6.38695e-07	1.61523e-07	-5.27614e-12	6.25277e-13	1.24422e-10
		2026	278	1.39668e-11	3.75647e-11	2.36508e-09	7.03462e-07	1.607e-07	-5.449e-12	6.48325e-13	1.68035e-10
		2027	278	1.38982e-11	4.49383e-11	2.62648e-09	7.69413e-07	1.60305e-07	-5.63132e-12	6.7265e-13	2.24421e-10
		2028	278	1.38653e-11	5.31112e-11	2.89574e-09	8.36458e-07	1.60115e-07	-5.8127e-12	6.96907e-13	2.97124e-10
		2029	278	1.38969e-11	6.21079e-11	3.17352e-09	9.04533e-07	1.60298e-07	-6.00736e-12	7.2253e-13	3.9067e-10
		2030	278	1.48129e-11	7.19567e-11	3.46141e-09	9.73614e-07	1.65496e-07	-6.23742e-12	7.52638e-13	5.10881e-10
		2031	278	1.6031e-11	8.26839e-11	3.7568e-09	1.04367e-06	1.72167e-07	-6.41015e-12	7.75666e-13	6.65153e-10
		2032	278	1.68927e-11	9.43111e-11	4.05961e-09	1.11463e-06	1.76733e-07	-6.58119e-12	7.98459e-13	8.62885e-10
		2033	278	1.7594e-11	1.06861e-10	4.37084e-09	1.18648e-06	1.80364e-07	-6.77397e-12	8.2396e-13	1.11608e-09
		2034	278	1.82531e-11	1.2036e-10	4.69122e-09	1.25919e-06	1.83712e-07	-6.98323e-12	8.51543e-13	1.44008e-09
		2035	278	1.88885e-11	1.34835e-10	5.02102e-09	1.33276e-06	1.86882e-07	-7.19871e-12	8.80023e-13	1.85444e-09
		2036	278	1.9515e-11	1.50309e-10	5.35623e-09	1.40716e-06	1.89956e-07	-7.33854e-12	9.01826e-13	2.38414e-09
		2037	278	2.01283e-11	1.66802e-10	5.69399e-09	1.48235e-06	1.92918e-07	-7.43794e-12	9.23722e-13	3.06105e-09
		2038	278	2.07209e-11	1.84333e-10	6.03122e-09	1.5583e-06	1.95737e-07	-7.49483e-12	9.45861e-13	3.92583e-09
		2039	278	2.12683e-11	2.0292e-10	6.36391e-09	1.63498e-06	1.98306e-07	-7.49001e-12	9.66353e-13	5.0304e-09
		2040	278	2.17309e-11	2.22581e-10	6.68855e-09	1.71236e-06	2.00451e-07	-7.43711e-12	9.87256e-13	6.44099e-09
		2041	278	0	2.43331e-10	7.00246e-09	1.7904e-06	0	-7.34071e-12	1.00622e-12	8.24002e-09
		2042	278	0	2.65187e-10	7.30638e-09	1.86908e-06	0	-7.25896e-12	1.02664e-12	1.05369e-08
		2043	278	0	2.88165e-10	7.59999e-09	1.94837e-06	0	-7.17389e-12	1.04748e-12	1.34691e-08
		2044	278	0	3.12284e-10	7.88337e-09	2.02827e-06	0	-7.09632e-12	1.07049e-12	1.72122e-08
		2045	278	0	3.37564e-10	8.15605e-09	2.10877e-06	0	-7.01591e-12	1.09489e-12	2.19902e-08
		2046	278	0	3.64025e-10	8.41721e-09	2.18986e-06	0	-6.9188e-12	1.11745e-12	2.80889e-08
		2047	278	0	3.91686e-10	8.66699e-09	2.27154e-06	0	-6.8295e-12	1.142e-12	3.58731e-08
		2048	278	0	4.2057e-10	8.90562e-09	2.3538e-06	0	-6.74746e-12	1.16802e-12	4.58084e-08
		2049	278	0	4.50701e-10	9.13268e-09	2.43666e-06	0	-6.66638e-12	1.19637e-12	5.84891e-08
		2050	278	0	4.82104e-10	9.34755e-09	2.52012e-06	0	-6.57887e-12	1.22541e-12	7.46733e-08
	22500ft	2025	278	1.98842e-11	4.26206e-11	2.95642e-09	7.49309e-07	1.91744e-07	-7.41458e-12	8.7114e-13	1.46342e-10
		2026	278	1.96987e-11	5.17383e-11	3.31412e-09	8.25576e-07	1.90848e-07	-7.6569e-12	9.03303e-13	1.97644e-10
		2027	278	1.96269e-11	6.19365e-11	3.68292e-09	9.03284e-07	1.905e-07	-7.91185e-12	9.37152e-13	2.63974e-10
		2028	278	1.96116e-11	7.32486e-11	4.06278e-09	9.82315e-07	1.90425e-07	-8.16605e-12	9.70912e-13	3.49503e-10
		2029	278	1.96915e-11	8.57091e-11	4.4546e-09	1.06259e-06	1.90813e-07	-8.43819e-12	1.00653e-12	4.59556e-10
		2030	278	2.09843e-11	9.93573e-11	4.86071e-09	1.14407e-06	1.96977e-07	-8.76182e-12	1.04858e-12	6.00984e-10
		2031	278	2.26838e-11	1.1423e-10	5.27751e-09	1.22671e-06	2.04798e-07	-9.00717e-12	1.08109e-12	7.82487e-10
		2032	278	2.39059e-11	1.30358e-10	5.7049e-09	1.31045e-06	2.10243e-07	-9.25014e-12	1.11326e-12	1.01512e-09
		2033	278	2.48825e-11	1.47774e-10	6.14426e-09	1.39524e-06	2.14494e-07	-9.52287e-12	1.14907e-12	1.31302e-09
		2034	278	2.57851e-11	1.66514e-10	6.59662e-09	1.48107e-06	2.1835e-07	-9.8191e-12	1.18784e-12	1.69423e-09
		2035	278	2.66557e-11	1.86615e-10	7.06235e-09	1.56792e-06	2.22006e-07	-1.01237e-11	1.22782e-12	2.18175e-09
		2036	278	2.75134e-11	2.08113e-10	7.53594e-09	1.65577e-06	2.25549e-07	-1.03242e-11	1.25868e-12	2.80498e-09
		2037	278	2.83506e-11	2.31033e-10	8.01324e-09	1.74457e-06	2.28955e-07	-1.04659e-11	1.28946e-12	3.60141e-09
		2038	278	2.91562e-11	2.55403e-10	8.48989e-09	1.83427e-06	2.32185e-07	-1.05464e-11	1.32037e-12	4.61889e-09
		2039	278	2.98976e-11	2.81249e-10	8.96002e-09	1.92485e-06	2.35118e-07	-1.0536e-11	1.34856e-12	5.91851e-09
		2040	278	3.05204e-11	3.08592e-10	9.41864e-09	2.01625e-06	2.37555e-07	-1.04565e-11	1.37715e-12	7.57818e-09
		2041	278	0	3.37456e-10	9.86186e-09	2.10843e-06	0	-1.03146e-11	1.40312e-12	9.69489e-09
		2042	278	0	3.67862e-10	1.02908e-08	2.20137e-06	0	-1.01934e-11	1.43106e-12	1.23973e-08
		2043	278	0	3.99833e-10	1.07049e-08	2.29504e-06	0	-1.00679e-11	1.45958e-12	1.58473e-08
		2044	278	0	4.33393e-10	1.11045e-08	2.38942e-06	0	-9.95394e-12	1.49132e-12	2.02514e-08
		2045	278	0	4.6857e-10	1.14888e-08	2.4845e-06	0	-9.83659e-12	1.52496e-12	2.58731e-08
		2046	278	0	5.05392e-10	1.18567e-08	2.58027e-06	0	-9.69429e-12	1.55595e-12	3.30487e-08
		2047	278	0	5.43886e-10	1.22083e-08	2.67673e-06	0	-9.56273e-12	1.58968e-12	4.22075e-08
		2048	278	0	5.84082e-10	1.25439e-08	2.77388e-06	0	-9.4404e-12	1.62539e-12	5.38972e-08
		2049	278	0	6.26012e-10	1.2863e-08	2.87172e-06	0	-9.31986e-12	1.6643e-12	6.88171e-08
		2050	278	0	6.69712e-10	1.31647e-08	2.97026e-06	0	-9.18964e-12	1.70407e-12	8.78593e-08
	24500ft	2025	278	2.70042e-11	5.76155e-11	4.05787e-09	8.71206e-07	2.23452e-07	-1.01958e-11	1.18848e-12	1.70244e-10
		2026	278	2.67735e-11	6.99779e-11	4.55162e-09	9.60133e-07	2.22495e-07	-1.05284e-11	1.23243e-12	2.29935e-10
		2027	278	2.6702e-11	8.38149e-11	5.06061e-09	1.05078e-06	2.22198e-07	-1.08777e-11	1.27858e-12	3.07115e-10
		2028	278	2.6712e-11	9.91724e-11	5.58486e-09	1.143e-06	2.2224e-07	-1.12266e-11	1.32463e-12	4.0664e-10
		2029	278	2.68555e-11	1.16097e-10	6.12554e-09	1.23669e-06	2.22836e-07	-1.15995e-11	1.37316e-12	5.34707e-10
		2030	278	2.86188e-11	1.34643e-10	6.68597e-09	1.33181e-06	2.30035e-07	-1.2045e-11	1.43068e-12	6.9929e-10
		2031	278	3.09174e-11	1.54861e-10	7.26126e-09	1.42831e-06	2.39095e-07	-1.23848e-11	1.47547e-12	9.10511e-10
		2032	278	3.25908e-11	1.76792e-10	7.85128e-09	1.5261e-06	2.4548e-07	-1.27216e-11	1.51983e-12	1.18125e-09
		2033	278	3.39175e-11	2.00483e-10	8.45789e-09	1.62514e-06	2.50426e-07	-1.30986e-11	1.56902e-12	1.52794e-09
		2034	278	3.51315e-11	2.25982e-10	9.08258e-09	1.72539e-06	2.54869e-07	-1.35082e-11	1.6223e-12	1.97157e-09
		2035	278	3.63035e-11	2.53343e-10	9.72578e-09	1.82686e-06	2.59085e-07	-1.3929e-11	1.6772e-12	2.53895e-09
		2036	278	3.74576e-11	2.82611e-10	1.038e-08	1.9295e-06	2.63171e-07	-1.42089e-11	1.71985e-12	3.26427e-09
		2037	278	3.85831e-11	3.13824e-10	1.10396e-08	2.03327e-06	2.67096e-07	-1.44057e-11	1.76215e-12	4.19117e-09
		2038	278	3.96635e-11	3.4702e-10	1.16983e-08	2.1381e-06	2.70809e-07	-1.45169e-11	1.80442e-12	5.37534e-09
		2039	278	4.06564e-11	3.82232e-10	1.23479e-08	2.24396e-06	2.74178e-07	-1.44989e-11	1.84254e-12	6.88786e-09
		2040	278	4.14887e-11	4.19492e-10	1.29815e-08	2.35078e-06	2.7697e-07	-1.43843e-11	1.88106e-12	8.81944e-09
		2041	278	0	4.58829e-10	1.35935e-08	2.45854e-06	0	-1.41825e-11	1.91609e-12	1.12829e-08
		2042	278	0	5.00272e-10	1.41856e-08	2.56717e-06	0	-1.40099e-11	1.95379e-12	1.44281e-08
		2043	278	0	5.43851e-10	1.47572e-08	2.67665e-06	0	-1.38309e-11	1.99218e-12	1.84433e-08
		2044	278	0	5.896e-10	1.53084e-08	2.78696e-06	0	-1.36691e-11	2.03522e-12	2.3569e-08
		2045	278	0	6.37557e-10	1.58385e-08	2.89808e-06	0	-1.3503e-11	2.08079e-12	3.01116e-08
		2046	278	0	6.87758e-10	1.63457e-08	3.01002e-06	0	-1.33012e-11	2.12266e-12	3.84629e-08
		2047	278	0	7.4024e-10	1.68303e-08	3.12275e-06	0	-1.31139e-11	2.16824e-12	4.91222e-08
		2048	278	0	7.95042e-10	1.72925e-08	3.23628e-06	0	-1.29383e-11	2.21644e-12	6.27272e-08
		2049	278	0	8.52209e-10	1.77317e-08	3.35061e-06	0	-1.27655e-11	2.26897e-12	8.00915e-08
		2050	278	0	9.11789e-10	1.81466e-08	3.46576e-06	0	-1.25788e-11	2.32259e-12	1.02253e-07
	26500ft	2025	278	3.63931e-11	7.84336e-11	5.58514e-09	1.01649e-06	2.59405e-07	-1.40704e-11	1.63149e-12	1.98434e-10
		2026	278	3.61174e-11	9.53081e-11	6.26821e-09	1.12051e-06	2.5842e-07	-1.45293e-11	1.69202e-12	2.68024e-10
		2027	278	3.60665e-11	1.14208e-10	6.97232e-09	1.22659e-06	2.58238e-07	-1.50103e-11	1.75541e-12	3.58011e-10
		2028	278	3.61339e-11	1.35196e-10	7.69749e-09	1.33455e-06	2.5848e-07	-1.54909e-11	1.81862e-12	4.74057e-10
		2029	278	3.63875e-11	1.58337e-10	8.44531e-09	1.44425e-06	2.59385e-07	-1.60038e-11	1.88516e-12	6.23393e-10
		2030	278	3.87866e-11	1.83704e-10	9.22047e-09	1.55564e-06	2.67799e-07	-1.66192e-11	1.96431e-12	8.15314e-10
		2031	278	4.18823e-11	2.11368e-10	1.00163e-08	1.66867e-06	2.78281e-07	-1.70915e-11	2.02635e-12	1.06163e-09
		2032	278	4.41686e-11	2.41387e-10	1.08327e-08	1.78323e-06	2.85776e-07	-1.75592e-11	2.08777e-12	1.37735e-09
		2033	278	4.59694e-11	2.73823e-10	1.16721e-08	1.89927e-06	2.91543e-07	-1.80817e-11	2.15569e-12	1.78166e-09
		2034	278	4.76013e-11	3.08745e-10	1.25366e-08	2.01674e-06	2.96673e-07	-1.865e-11	2.22935e-12	2.29903e-09
		2035	278	4.91771e-11	3.46226e-10	1.34269e-08	2.13565e-06	3.01543e-07	-1.92331e-11	2.30521e-12	2.96072e-09
		2036	278	5.07279e-11	3.86331e-10	1.43327e-08	2.25596e-06	3.06261e-07	-1.96243e-11	2.36442e-12	3.8066e-09
		2037	278	5.22381e-11	4.29111e-10	1.52459e-08	2.37758e-06	3.10786e-07	-1.98984e-11	2.42286e-12	4.88758e-09
		2038	278	5.36847e-11	4.74617e-10	1.61581e-08	2.50048e-06	3.1506e-07	-2.00526e-11	2.48098e-12	6.26861e-09
		2039	278	5.5013e-11	5.22897e-10	1.70575e-08	2.62458e-06	3.18934e-07	-2.00236e-11	2.53295e-12	8.03259e-09
		2040	278	5.61238e-11	5.73993e-10	1.79346e-08	2.74982e-06	3.22138e-07	-1.98593e-11	2.58521e-12	1.02853e-08
		2041	278	0	6.27944e-10	1.87816e-08	2.87615e-06	0	-1.95729e-11	2.63278e-12	1.31583e-08
		2042	278	0	6.84789e-10	1.96007e-08	3.00351e-06	0	-1.93272e-11	2.68396e-12	1.68265e-08
		2043	278	0	7.4457e-10	2.03911e-08	3.13187e-06	0	-1.9073e-11	2.73607e-12	2.15093e-08
		2044	278	0	8.0733e-10	2.11532e-08	3.26119e-06	0	-1.88439e-11	2.79485e-12	2.74871e-08
		2045	278	0	8.73122e-10	2.18859e-08	3.39147e-06	0	-1.86099e-11	2.85709e-12	3.51176e-08
		2046	278	0	9.41996e-10	2.25867e-08	3.5227e-06	0	-1.83244e-11	2.91408e-12	4.48574e-08
		2047	278	0	1.014e-09	2.32559e-08	3.65486e-06	0	-1.80591e-11	2.97618e-12	5.72891e-08
		2048	278	0	1.08919e-09	2.38939e-08	3.78794e-06	0	-1.78085e-11	3.04177e-12	7.31561e-08
		2049	278	0	1.16763e-09	2.44998e-08	3.92196e-06	0	-1.75627e-11	3.11326e-12	9.34076e-08
		2050	278	0	1.24937e-09	2.50719e-08	4.05693e-06	0	-1.72967e-11	3.18613e-12	1.19255e-07
	28500ft	2025	278	5.16641e-11	1.09279e-10	7.87122e-09	1.19983e-06	3.09074e-07	-1.98337e-11	2.28681e-12	2.34832e-10
		2026	278	5.12857e-11	1.32838e-10	8.83671e-09	1.32285e-06	3.0794e-07	-2.04789e-11	2.3717e-12	3.17191e-10
		2027	278	5.12329e-11	1.59236e-10	9.8318e-09	1.44834e-06	3.07782e-07	-2.11543e-11	2.4605e-12	4.2369e-10
		2028	278	5.13514e-11	1.88562e-10	1.08566e-08	1.57608e-06	3.08137e-07	-2.18304e-11	2.54909e-12	5.61033e-10
		2029	278	5.17373e-11	2.20905e-10	1.19132e-08	1.7059e-06	3.09293e-07	-2.25503e-11	2.64222e-12	7.37777e-10
		2030	278	5.51168e-11	2.5637e-10	1.30085e-08	1.83774e-06	3.19235e-07	-2.34183e-11	2.7535e-12	9.64925e-10
		2031	278	5.94613e-11	2.95056e-10	1.41332e-08	1.97153e-06	3.31578e-07	-2.40874e-11	2.8412e-12	1.25645e-09
		2032	278	6.26952e-11	3.37045e-10	1.52869e-08	2.10715e-06	3.40475e-07	-2.47505e-11	2.92806e-12	1.63012e-09
		2033	278	6.52207e-11	3.82425e-10	1.64734e-08	2.24453e-06	3.47265e-07	-2.54894e-11	3.02379e-12	2.10865e-09
		2034	278	6.74916e-11	4.31294e-10	1.76954e-08	2.38363e-06	3.53259e-07	-2.62935e-11	3.12771e-12	2.72099e-09
		2035	278	6.96884e-11	4.83755e-10	1.8954e-08	2.52443e-06	3.58962e-07	-2.71181e-11	3.23462e-12	3.50414e-09
		2036	278	7.18519e-11	5.39899e-10	2.02347e-08	2.6669e-06	3.64492e-07	-2.76751e-11	3.31848e-12	4.50531e-09
		2037	278	7.39579e-11	5.99798e-10	2.15261e-08	2.81095e-06	3.69795e-07	-2.80646e-11	3.401e-12	5.78474e-09
		2038	278	7.59725e-11	6.63527e-10	2.28162e-08	2.95652e-06	3.74798e-07	-2.82832e-11	3.48283e-12	7.41929e-09
		2039	278	7.78209e-11	7.3115e-10	2.40881e-08	3.10352e-06	3.79329e-07	-2.82374e-11	3.55533e-12	9.5071e-09
		2040	278	7.93639e-11	8.02726e-10	2.53282e-08	3.25188e-06	3.83072e-07	-2.79996e-11	3.62816e-12	1.21734e-08
		2041	278	0	8.7831e-10	2.65255e-08	3.40154e-06	0	-2.7588e-11	3.69457e-12	1.55738e-08
		2042	278	0	9.57956e-10	2.76831e-08	3.55242e-06	0	-2.72348e-11	3.76607e-12	1.99153e-08
		2043	278	0	1.04172e-09	2.87998e-08	3.70448e-06	0	-2.68694e-11	3.8388e-12	2.54578e-08
		2044	278	0	1.12967e-09	2.98764e-08	3.85768e-06	0	-2.65415e-11	3.92128e-12	3.2533e-08
		2045	278	0	1.22187e-09	3.09113e-08	4.01203e-06	0	-2.62069e-11	4.00849e-12	4.15644e-08
		2046	278	0	1.3184e-09	3.19009e-08	4.16749e-06	0	-2.57979e-11	4.08828e-12	5.30922e-08
		2047	278	0	1.41932e-09	3.28457e-08	4.32405e-06	0	-2.54165e-11	4.17522e-12	6.7806e-08
		2048	278	0	1.52471e-09	3.3746e-08	4.48172e-06	0	-2.50565e-11	4.26695e-12	8.65859e-08
		2049	278	0	1.63465e-09	3.46008e-08	4.64049e-06	0	-2.47031e-11	4.36706e-12	1.10555e-07
		2050	278	0	1.74924e-09	3.54074e-08	4.80038e-06	0	-2.43208e-11	4.46905e-12	1.41147e-07
	30500ft	2025	278	9.16593e-11	1.91866e-10	1.41461e-08	1.58983e-06	4.11677e-07	-3.55466e-11	4.0416e-12	3.11925e-10
		2026	278	9.10555e-11	2.33328e-10	1.58876e-08	1.75321e-06	4.10319e-07	-3.66906e-11	4.18988e-12	4.21337e-10
		2027	278	9.10566e-11	2.79807e-10	1.7682e-08	1.91991e-06	4.10321e-07	-3.7885e-11	4.34456e-12	5.62826e-10
		2028	278	9.13833e-11	3.31456e-10	1.95294e-08	2.0896e-06	4.11057e-07	-3.9082e-11	4.49881e-12	7.45301e-10
		2029	278	9.22017e-11	3.8843e-10	2.14338e-08	2.26208e-06	4.12893e-07	-4.03571e-11	4.6611e-12	9.80132e-10
		2030	278	9.82847e-11	4.50909e-10	2.34074e-08	2.43723e-06	4.26296e-07	-4.18978e-11	4.85546e-12	1.28194e-09
		2031	278	1.06031e-10	5.19068e-10	2.54339e-08	2.61495e-06	4.42778e-07	-4.30913e-11	5.00951e-12	1.66929e-09
		2032	278	1.11852e-10	5.93052e-10	2.75129e-08	2.7951e-06	4.54768e-07	-4.42763e-11	5.16227e-12	2.1658e-09
		2033	278	1.16382e-10	6.73014e-10	2.96506e-08	2.97758e-06	4.63886e-07	-4.55914e-11	5.32986e-12	2.80163e-09
		2034	278	1.20429e-10	7.59124e-10	3.18523e-08	3.16233e-06	4.71882e-07	-4.7022e-11	5.51171e-12	3.61528e-09
		2035	278	1.24347e-10	8.51564e-10	3.41194e-08	3.34934e-06	4.79496e-07	-4.84871e-11	5.69853e-12	4.6559e-09
		2036	278	1.28203e-10	9.50491e-10	3.64267e-08	3.53855e-06	4.86874e-07	-4.94798e-11	5.84542e-12	5.98621e-09
		2037	278	1.31951e-10	1.05603e-09	3.87531e-08	3.72984e-06	4.93941e-07	-5.01682e-11	5.9896e-12	7.68626e-09
		2038	278	1.3553e-10	1.16832e-09	4.1077e-08	3.92312e-06	5.00595e-07	-5.05473e-11	6.13216e-12	9.85821e-09
		2039	278	1.38811e-10	1.28745e-09	4.33679e-08	4.11829e-06	5.06618e-07	-5.04433e-11	6.25735e-12	1.26324e-08
		2040	278	1.41547e-10	1.41355e-09	4.5601e-08	4.31525e-06	5.11586e-07	-4.99898e-11	6.38244e-12	1.61753e-08
		2041	278	0	1.54669e-09	4.77563e-08	4.51391e-06	0	-4.92235e-11	6.49658e-12	2.06937e-08
		2042	278	0	1.68697e-09	4.98395e-08	4.71416e-06	0	-4.85605e-11	6.61915e-12	2.64626e-08
		2043	278	0	1.83448e-09	5.18486e-08	4.91595e-06	0	-4.78765e-11	6.74382e-12	3.38272e-08
		2044	278	0	1.98934e-09	5.3785e-08	5.11924e-06	0	-4.72617e-11	6.88608e-12	4.32285e-08
		2045	278	0	2.15166e-09	5.56462e-08	5.324e-06	0	-4.6637e-11	7.03656e-12	5.52291e-08
		2046	278	0	2.32157e-09	5.74253e-08	5.53022e-06	0	-4.58757e-11	7.17378e-12	7.05468e-08
		2047	278	0	2.49918e-09	5.91233e-08	5.73786e-06	0	-4.51645e-11	7.32351e-12	9.00981e-08
		2048	278	0	2.68463e-09	6.07407e-08	5.94694e-06	0	-4.44846e-11	7.48128e-12	1.15052e-07
		2049	278	0	2.87805e-09	6.22755e-08	6.15744e-06	0	-4.38185e-11	7.65351e-12	1.46902e-07
		2050	278	0	3.0796e-09	6.37233e-08	6.36939e-06	0	-4.30981e-11	7.82855e-12	1.87551e-07
	32500ft	2025	278	1.24994e-10	2.56525e-10	1.91572e-08	1.8383e-06	4.80742e-07	-4.80547e-11	5.42339e-12	3.61841e-10
		2026	278	1.24215e-10	3.12025e-10	2.15197e-08	2.02743e-06	4.79242e-07	-4.95962e-11	5.62198e-12	4.88761e-10
		2027	278	1.24265e-10	3.74258e-10	2.39536e-08	2.22043e-06	4.79339e-07	-5.12052e-11	5.82909e-12	6.52893e-10
		2028	278	1.24766e-10	4.43428e-10	2.64593e-08	2.41692e-06	4.80305e-07	-5.28178e-11	6.03558e-12	8.64571e-10
		2029	278	1.25943e-10	5.19743e-10	2.9042e-08	2.61665e-06	4.82564e-07	-5.4535e-11	6.25277e-12	1.13699e-09
		2030	278	1.34306e-10	6.03445e-10	3.17186e-08	2.81949e-06	4.98328e-07	-5.6615e-11	6.51343e-12	1.4871e-09
		2031	278	1.44939e-10	6.94767e-10	3.44668e-08	3.02531e-06	5.1768e-07	-5.82295e-11	6.72061e-12	1.93645e-09
		2032	278	1.52948e-10	7.93904e-10	3.72862e-08	3.23396e-06	5.31791e-07	-5.9828e-11	6.92553e-12	2.51243e-09
		2033	278	1.59159e-10	9.01062e-10	4.01852e-08	3.44531e-06	5.4248e-07	-6.16037e-11	7.15046e-12	3.25004e-09
		2034	278	1.64689e-10	1.01647e-09	4.31708e-08	3.6593e-06	5.51824e-07	-6.35358e-11	7.39466e-12	4.19393e-09
		2035	278	1.70042e-10	1.14037e-09	4.62451e-08	3.87591e-06	5.60721e-07	-6.55136e-11	7.64541e-12	5.40113e-09
		2036	278	1.75313e-10	1.27298e-09	4.93739e-08	4.09507e-06	5.69345e-07	-6.68587e-11	7.84325e-12	6.94439e-09
		2037	278	1.80437e-10	1.41446e-09	5.25288e-08	4.31664e-06	5.77606e-07	-6.77887e-11	8.03694e-12	8.91658e-09
		2038	278	1.85329e-10	1.56499e-09	5.56806e-08	4.54053e-06	5.85383e-07	-6.8298e-11	8.22798e-12	1.14362e-08
		2039	278	1.89813e-10	1.72472e-09	5.87875e-08	4.76661e-06	5.92422e-07	-6.81494e-11	8.39518e-12	1.46545e-08
		2040	278	1.93552e-10	1.89378e-09	6.1816e-08	4.99477e-06	5.98228e-07	-6.75264e-11	8.56205e-12	1.87645e-08
		2041	278	0	2.07229e-09	6.4739e-08	5.22488e-06	0	-6.64784e-11	8.71431e-12	2.40062e-08
		2042	278	0	2.26038e-09	6.7564e-08	5.45685e-06	0	-6.55686e-11	8.87762e-12	3.06985e-08
		2043	278	0	2.45817e-09	7.02884e-08	5.69059e-06	0	-6.46311e-11	9.04386e-12	3.9242e-08
		2044	278	0	2.66581e-09	7.29141e-08	5.92606e-06	0	-6.37888e-11	9.23416e-12	5.01481e-08
		2045	278	0	2.88346e-09	7.54378e-08	6.16323e-06	0	-6.2932e-11	9.43514e-12	6.40696e-08
		2046	278	0	3.11128e-09	7.78501e-08	6.40208e-06	0	-6.18899e-11	9.61846e-12	8.18392e-08
		2047	278	0	3.34944e-09	8.01521e-08	6.64258e-06	0	-6.09131e-11	9.81842e-12	1.0452e-07
		2048	278	0	3.59809e-09	8.23447e-08	6.88473e-06	0	-5.99779e-11	1.0029e-11	1.33469e-07
		2049	278	0	3.85743e-09	8.44249e-08	7.12853e-06	0	-5.90594e-11	1.02587e-11	1.70416e-07
		2050	278	0	4.12766e-09	8.63869e-08	7.374e-06	0	-5.80675e-11	1.04922e-11	2.17572e-07
	34500ft	2025	278	1.51852e-10	3.05056e-10	2.30969e-08	2.00466e-06	5.29882e-07	-5.78015e-11	6.46929e-12	3.95806e-10
		2026	278	1.50931e-10	3.71127e-10	2.595e-08	2.21112e-06	5.28271e-07	-5.96584e-11	6.70651e-12	5.34638e-10
		2027	278	1.51025e-10	4.4523e-10	2.88896e-08	2.42183e-06	5.28437e-07	-6.15944e-11	6.95352e-12	7.14173e-10
		2028	278	1.5167e-10	5.27609e-10	3.19161e-08	2.63638e-06	5.29563e-07	-6.3538e-11	7.2002e-12	9.45716e-10
		2029	278	1.53135e-10	6.18514e-10	3.50358e-08	2.85447e-06	5.32115e-07	-6.56056e-11	7.45941e-12	1.2437e-09
		2030	278	1.63301e-10	7.18233e-10	3.82689e-08	3.07598e-06	5.49495e-07	-6.81096e-11	7.77073e-12	1.62667e-09
		2031	278	1.76212e-10	8.27043e-10	4.15885e-08	3.30077e-06	5.70803e-07	-7.00475e-11	8.01799e-12	2.11819e-09
		2032	278	1.85949e-10	9.45179e-10	4.49944e-08	3.52865e-06	5.86361e-07	-7.198e-11	8.26396e-12	2.74823e-09
		2033	278	1.93508e-10	1.07289e-09	4.84966e-08	3.75949e-06	5.98161e-07	-7.41212e-11	8.53333e-12	3.55507e-09
		2034	278	2.00237e-10	1.21045e-09	5.21037e-08	3.99322e-06	6.08473e-07	-7.64499e-11	8.82559e-12	4.58755e-09
		2035	278	2.06753e-10	1.35814e-09	5.58181e-08	4.22984e-06	6.18293e-07	-7.88352e-11	9.12599e-12	5.90805e-09
		2036	278	2.13168e-10	1.51623e-09	5.95987e-08	4.46924e-06	6.27811e-07	-8.04602e-11	9.36375e-12	7.59616e-09
		2037	278	2.19404e-10	1.68492e-09	6.34109e-08	4.7113e-06	6.36929e-07	-8.15793e-11	9.59603e-12	9.75345e-09
		2038	278	2.25354e-10	1.86441e-09	6.72192e-08	4.95589e-06	6.45508e-07	-8.21884e-11	9.82476e-12	1.25096e-08
		2039	278	2.30808e-10	2.05489e-09	7.09732e-08	5.2029e-06	6.53271e-07	-8.20017e-11	1.00248e-11	1.60299e-08
		2040	278	2.35357e-10	2.25651e-09	7.46323e-08	5.45218e-06	6.59678e-07	-8.1239e-11	1.02239e-11	2.05257e-08
		2041	278	0	2.46943e-09	7.81638e-08	5.7036e-06	0	-7.99642e-11	1.04058e-11	2.62593e-08
		2042	278	0	2.69378e-09	8.15766e-08	5.95706e-06	0	-7.88557e-11	1.06007e-11	3.35796e-08
		2043	278	0	2.92972e-09	8.48679e-08	6.21247e-06	0	-7.77144e-11	1.07994e-11	4.29249e-08
		2044	278	0	3.17742e-09	8.80397e-08	6.46976e-06	0	-7.66886e-11	1.10269e-11	5.48546e-08
		2045	278	0	3.43708e-09	9.10883e-08	6.72893e-06	0	-7.56449e-11	1.12672e-11	7.00826e-08
		2046	278	0	3.70889e-09	9.40021e-08	6.98993e-06	0	-7.43782e-11	1.14864e-11	8.95199e-08
		2047	278	0	3.99303e-09	9.67827e-08	7.25274e-06	0	-7.31899e-11	1.17255e-11	1.14329e-07
		2048	278	0	4.28971e-09	9.94309e-08	7.51736e-06	0	-7.20511e-11	1.19773e-11	1.45995e-07
		2049	278	0	4.59917e-09	1.01944e-07	7.78378e-06	0	-7.09331e-11	1.22519e-11	1.8641e-07
		2050	278	0	4.92164e-09	1.04313e-07	8.05204e-06	0	-6.97257e-11	1.25312e-11	2.37991e-07
	36500ft	2025	278	1.46183e-10	2.98077e-10	2.2603e-08	1.9816e-06	5.19896e-07	-5.64517e-11	6.30831e-12	3.90571e-10
		2026	278	1.45306e-10	3.62597e-10	2.53909e-08	2.18556e-06	5.18334e-07	-5.8246e-11	6.53704e-12	5.27572e-10
		2027	278	1.45421e-10	4.34944e-10	2.82622e-08	2.39369e-06	5.1854e-07	-6.0113e-11	6.77471e-12	7.04742e-10
		2028	278	1.46082e-10	5.15351e-10	3.12175e-08	2.60557e-06	5.19716e-07	-6.19875e-11	7.01191e-12	9.33236e-10
		2029	278	1.47547e-10	6.04057e-10	3.42629e-08	2.82092e-06	5.22316e-07	-6.39813e-11	7.26126e-12	1.22729e-09
		2030	278	1.57364e-10	7.01339e-10	3.74179e-08	3.03959e-06	5.39413e-07	-6.6398e-11	7.5608e-12	1.60522e-09
		2031	278	1.69828e-10	8.07463e-10	4.06565e-08	3.26146e-06	5.60367e-07	-6.8269e-11	7.79875e-12	2.09028e-09
		2032	278	1.79276e-10	9.22653e-10	4.39779e-08	3.48634e-06	5.75744e-07	-7.01225e-11	8.0343e-12	2.71203e-09
		2033	278	1.86575e-10	1.04715e-09	4.73924e-08	3.71411e-06	5.87348e-07	-7.21851e-11	8.29286e-12	3.50824e-09
		2034	278	1.93041e-10	1.1812e-09	5.0908e-08	3.94469e-06	5.97439e-07	-7.44265e-11	8.5732e-12	4.52713e-09
		2035	278	1.99302e-10	1.3251e-09	5.45269e-08	4.17807e-06	6.0705e-07	-7.67198e-11	8.86104e-12	5.83024e-09
		2036	278	2.05463e-10	1.47909e-09	5.82091e-08	4.41416e-06	6.16362e-07	-7.82715e-11	9.08793e-12	7.49612e-09
		2037	278	2.11448e-10	1.64335e-09	6.19211e-08	4.65282e-06	6.25274e-07	-7.93372e-11	9.31027e-12	9.625e-09
		2038	278	2.17149e-10	1.8181e-09	6.56286e-08	4.89395e-06	6.33646e-07	-7.99083e-11	9.52915e-12	1.23448e-08
		2039	278	2.22367e-10	2.00348e-09	6.92827e-08	5.13741e-06	6.41215e-07	-7.97077e-11	9.72031e-12	1.58188e-08
		2040	278	2.26712e-10	2.19967e-09	7.28439e-08	5.38307e-06	6.4745e-07	-7.895e-11	9.9108e-12	2.02553e-08
		2041	278	0	2.4068e-09	7.62807e-08	5.63081e-06	0	-7.76973e-11	1.00847e-11	2.59134e-08
		2042	278	0	2.625e-09	7.96018e-08	5.88052e-06	0	-7.66054e-11	1.02711e-11	3.31373e-08
		2043	278	0	2.85442e-09	8.28042e-08	6.13212e-06	0	-7.54784e-11	1.04605e-11	4.23596e-08
		2044	278	0	3.09523e-09	8.58902e-08	6.38554e-06	0	-7.44657e-11	1.06782e-11	5.41322e-08
		2045	278	0	3.3476e-09	8.88562e-08	6.64076e-06	0	-7.34389e-11	1.09079e-11	6.91595e-08
		2046	278	0	3.61173e-09	9.16911e-08	6.89777e-06	0	-7.21943e-11	1.11174e-11	8.83408e-08
		2047	278	0	3.88778e-09	9.43962e-08	7.15652e-06	0	-7.10254e-11	1.13461e-11	1.12823e-07
		2048	278	0	4.17596e-09	9.69723e-08	7.41702e-06	0	-6.99006e-11	1.15866e-11	1.44072e-07
		2049	278	0	4.47649e-09	9.94163e-08	7.67927e-06	0	-6.87985e-11	1.18492e-11	1.83954e-07
		2050	278	0	4.78958e-09	1.01721e-07	7.94328e-06	0	-6.76072e-11	1.21159e-11	2.34857e-07
	38500ft	2025	278	4.93127e-11	1.00425e-10	7.57912e-09	1.1502e-06	3.01959e-07	-1.90005e-11	2.13199e-12	2.25937e-10
		2026	278	4.90132e-11	1.2218e-10	8.51558e-09	1.26868e-06	3.01041e-07	-1.96047e-11	2.20947e-12	3.05183e-10
		2027	278	4.90507e-11	1.46581e-10	9.48008e-09	1.3896e-06	3.01156e-07	-2.02346e-11	2.29017e-12	4.07663e-10
		2028	278	4.92721e-11	1.73707e-10	1.04728e-08	1.51272e-06	3.01835e-07	-2.08669e-11	2.37068e-12	5.39828e-10
		2029	278	4.97648e-11	2.03639e-10	1.14958e-08	1.63788e-06	3.0334e-07	-2.15394e-11	2.45529e-12	7.09915e-10
		2030	278	5.30509e-11	2.36472e-10	1.25558e-08	1.76499e-06	3.13195e-07	-2.23571e-11	2.55716e-12	9.28512e-10
		2031	278	5.72105e-11	2.72297e-10	1.36441e-08	1.89397e-06	3.25242e-07	-2.29934e-11	2.63844e-12	1.20907e-09
		2032	278	6.03725e-11	3.1119e-10	1.47605e-08	2.02472e-06	3.34109e-07	-2.36223e-11	2.71873e-12	1.56869e-09
		2033	278	6.2813e-11	3.53233e-10	1.59083e-08	2.15716e-06	3.40795e-07	-2.43208e-11	2.80676e-12	2.02922e-09
		2034	278	6.49701e-11	3.98513e-10	1.70903e-08	2.29125e-06	3.46597e-07	-2.50806e-11	2.90229e-12	2.61854e-09
		2035	278	6.70591e-11	4.47126e-10	1.83072e-08	2.42698e-06	3.52125e-07	-2.58576e-11	3.00033e-12	3.37225e-09
		2036	278	6.91146e-11	4.99155e-10	1.95456e-08	2.5643e-06	3.57481e-07	-2.63869e-11	3.0778e-12	4.33578e-09
		2037	278	7.11109e-11	5.54669e-10	2.07943e-08	2.70314e-06	3.62607e-07	-2.67513e-11	3.15353e-12	5.56712e-09
		2038	278	7.3012e-11	6.13731e-10	2.20417e-08	2.84341e-06	3.67422e-07	-2.69475e-11	3.22791e-12	7.14024e-09
		2039	278	7.47522e-11	6.76401e-10	2.3271e-08	2.98506e-06	3.71775e-07	-2.68805e-11	3.29255e-12	9.14957e-09
		2040	278	7.61989e-11	7.4273e-10	2.4469e-08	3.128e-06	3.75356e-07	-2.66249e-11	3.35684e-12	1.17156e-08
		2041	278	0	8.12765e-10	2.56248e-08	3.27215e-06	0	-2.62006e-11	3.41553e-12	1.49882e-08
		2042	278	0	8.86552e-10	2.67416e-08	3.41746e-06	0	-2.5831e-11	3.47845e-12	1.91665e-08
		2043	278	0	9.64139e-10	2.78183e-08	3.56386e-06	0	-2.54501e-11	3.54245e-12	2.45005e-08
		2044	278	0	1.04558e-09	2.88556e-08	3.71133e-06	0	-2.51083e-11	3.61606e-12	3.13097e-08
		2045	278	0	1.13094e-09	2.98524e-08	3.85986e-06	0	-2.47617e-11	3.69379e-12	4.00014e-08
		2046	278	0	1.22028e-09	3.08048e-08	4.00942e-06	0	-2.43403e-11	3.76452e-12	5.10956e-08
		2047	278	0	1.31367e-09	3.17134e-08	4.16e-06	0	-2.39447e-11	3.84169e-12	6.52562e-08
		2048	278	0	1.41115e-09	3.25783e-08	4.3116e-06	0	-2.35638e-11	3.92289e-12	8.33299e-08
		2049	278	0	1.51282e-09	3.33986e-08	4.46421e-06	0	-2.31904e-11	4.01147e-12	1.06398e-07
		2050	278	0	1.61874e-09	3.41717e-08	4.61785e-06	0	-2.2787e-11	4.10139e-12	1.35839e-07
	40500ft	2025	278	1.77824e-11	3.60068e-11	2.72026e-09	6.88721e-07	1.81328e-07	-6.85805e-12	7.70667e-13	1.35067e-10
		2026	278	1.76832e-11	4.38268e-11	3.0581e-09	7.59838e-07	1.80821e-07	-7.07932e-12	7.99142e-13	1.82443e-10
		2027	278	1.77071e-11	5.26045e-11	3.40618e-09	8.32458e-07	1.80943e-07	-7.30995e-12	8.28804e-13	2.43711e-10
		2028	278	1.77985e-11	6.23692e-11	3.76458e-09	9.06434e-07	1.8141e-07	-7.54143e-12	8.58388e-13	3.22729e-10
		2029	278	1.79887e-11	7.31509e-11	4.13403e-09	9.81659e-07	1.82376e-07	-7.78748e-12	8.89461e-13	4.24421e-10
		2030	278	1.91845e-11	8.49841e-11	4.51699e-09	1.05808e-06	1.8834e-07	-8.08693e-12	9.26894e-13	5.55119e-10
		2031	278	2.06901e-11	9.79027e-11	4.91042e-09	1.13566e-06	1.95591e-07	-8.32199e-12	9.5701e-13	7.22865e-10
		2032	278	2.18359e-11	1.11935e-10	5.31422e-09	1.21432e-06	2.00934e-07	-8.55495e-12	9.86838e-13	9.37887e-10
		2033	278	2.272e-11	1.27112e-10	5.72956e-09	1.29403e-06	2.04962e-07	-8.81223e-12	1.01937e-12	1.21325e-09
		2034	278	2.35006e-11	1.43466e-10	6.15748e-09	1.37476e-06	2.08453e-07	-9.09241e-12	1.05472e-12	1.56562e-09
		2035	278	2.42565e-11	1.61032e-10	6.59826e-09	1.45649e-06	2.11779e-07	-9.37905e-12	1.09102e-12	2.01628e-09
		2036	278	2.50003e-11	1.79842e-10	7.04712e-09	1.53921e-06	2.15002e-07	-9.57714e-12	1.11992e-12	2.59241e-09
		2037	278	2.5723e-11	1.99921e-10	7.4999e-09	1.62286e-06	2.18087e-07	-9.71399e-12	1.14804e-12	3.32867e-09
		2038	278	2.64116e-11	2.21294e-10	7.95234e-09	1.7074e-06	2.20987e-07	-9.78915e-12	1.17561e-12	4.2693e-09
		2039	278	2.70424e-11	2.43982e-10	8.39831e-09	1.79279e-06	2.2361e-07	-9.76671e-12	1.19943e-12	5.47076e-09
		2040	278	2.75674e-11	2.68004e-10	8.83292e-09	1.87898e-06	2.2577e-07	-9.67498e-12	1.22307e-12	7.00511e-09
		2041	278	0	2.93377e-10	9.25219e-09	1.96591e-06	0	-9.5211e-12	1.24467e-12	8.96193e-09
		2042	278	0	3.20119e-10	9.65724e-09	2.05356e-06	0	-9.38736e-12	1.26783e-12	1.14603e-08
		2043	278	0	3.48248e-10	1.00477e-08	2.14188e-06	0	-9.24994e-12	1.29144e-12	1.46497e-08
		2044	278	0	3.77784e-10	1.04239e-08	2.23086e-06	0	-9.12688e-12	1.3186e-12	1.87212e-08
		2045	278	0	4.0875e-10	1.07853e-08	2.32049e-06	0	-9.00198e-12	1.34729e-12	2.39184e-08
		2046	278	0	4.4117e-10	1.11306e-08	2.41076e-06	0	-8.84962e-12	1.3734e-12	3.05521e-08
		2047	278	0	4.75065e-10	1.14599e-08	2.50166e-06	0	-8.70671e-12	1.40185e-12	3.90194e-08
		2048	278	0	5.1046e-10	1.17733e-08	2.59318e-06	0	-8.56922e-12	1.4318e-12	4.98265e-08
		2049	278	0	5.47382e-10	1.20705e-08	2.68532e-06	0	-8.43444e-12	1.46444e-12	6.36198e-08
		2050	278	0	5.8586e-10	1.23506e-08	2.7781e-06	0	-8.28878e-12	1.49758e-12	8.12242e-08
Pol_Low	500ft	2025	278	4.44599e-12	3.95114e-11	2.5801e-09	7.2146e-07	9.06677e-08	-5.2076e-12	6.17825e-13	1.26082e-10
		2026	278	4.28018e-12	4.73445e-11	2.81906e-09	7.89744e-07	8.8961e-08	-5.16457e-12	6.19786e-13	1.70314e-10
		2027	278	4.09743e-12	5.58959e-11	3.05719e-09	8.58107e-07	8.70411e-08	-5.17434e-12	6.26998e-13	2.27499e-10
		2028	278	3.88739e-12	6.51696e-11	3.29539e-09	9.2656e-07	8.47808e-08	-5.20027e-12	6.35455e-13	3.01215e-10
		2029	278	3.66208e-12	7.51721e-11	3.53513e-09	9.95129e-07	8.22872e-08	-5.25648e-12	6.47185e-13	3.96032e-10
		2030	278	3.75923e-12	8.59139e-11	3.77729e-09	1.06386e-06	8.33716e-08	-5.33243e-12	6.61449e-13	5.17818e-10
		2031	278	3.96077e-12	9.74032e-11	4.01993e-09	1.13276e-06	8.55772e-08	-5.36463e-12	6.70007e-13	6.74042e-10
		2032	278	3.98844e-12	1.09645e-10	4.26329e-09	1.20184e-06	8.58756e-08	-5.40145e-12	6.79033e-13	8.74199e-10
		2033	278	4.03268e-12	1.22645e-10	4.50826e-09	1.27109e-06	8.63506e-08	-5.45712e-12	6.90229e-13	1.13043e-09
		2034	278	4.1128e-12	1.36412e-10	4.75415e-09	1.34053e-06	8.72042e-08	-5.50008e-12	7.00368e-13	1.45824e-09
		2035	278	4.20743e-12	1.50952e-10	5.00137e-09	1.41017e-06	8.82017e-08	-5.55274e-12	7.11826e-13	1.87741e-09
		2036	278	4.31415e-12	1.6627e-10	5.24823e-09	1.47999e-06	8.93133e-08	-5.56542e-12	7.17668e-13	2.41316e-09
		2037	278	4.42384e-12	1.82367e-10	5.49556e-09	1.54997e-06	9.04416e-08	-5.59525e-12	7.25395e-13	3.09772e-09
		2038	278	4.53661e-12	1.99249e-10	5.74354e-09	1.62013e-06	9.15871e-08	-5.63279e-12	7.34876e-13	3.97219e-09
		2039	278	4.65073e-12	2.1692e-10	5.99204e-09	1.69044e-06	9.27319e-08	-5.66428e-12	7.42943e-13	5.08904e-09
		2040	278	4.76139e-12	2.35384e-10	6.24153e-09	1.76092e-06	9.38286e-08	-5.70866e-12	7.53185e-13	6.51521e-09
		2041	278	0	2.54648e-10	6.49128e-09	1.83156e-06	0	-5.73773e-12	7.61616e-13	8.33517e-09
		2042	278	0	2.74715e-10	6.74172e-09	1.90236e-06	0	-5.77581e-12	7.7113e-13	1.06587e-08
		2043	278	0	2.95596e-10	6.99451e-09	1.97333e-06	0	-5.8553e-12	7.86609e-13	1.36248e-08
		2044	278	0	3.17306e-10	7.25175e-09	2.04451e-06	0	-5.98576e-12	8.09294e-13	1.7411e-08
		2045	278	0	3.39872e-10	7.51501e-09	2.11597e-06	0	-6.156e-12	8.38018e-13	2.2244e-08
		2046	278	0	3.63325e-10	7.7862e-09	2.18775e-06	0	-6.36314e-12	8.70769e-13	2.84127e-08
		2047	278	0	3.87699e-10	8.06585e-09	2.25995e-06	0	-6.57974e-12	9.04204e-13	3.62863e-08
		2048	278	0	4.13027e-10	8.35417e-09	2.3326e-06	0	-6.78978e-12	9.34292e-13	4.63355e-08
		2049	278	0	4.39346e-10	8.65542e-09	2.40577e-06	0	-7.09599e-12	9.76783e-13	5.91614e-08
		2050	278	0	4.66682e-10	8.96085e-09	2.47949e-06	0	-7.18728e-12	9.87937e-13	7.5531e-08
	2500ft	2025	278	5.80226e-12	2.75849e-11	1.08631e-09	6.02819e-07	1.03578e-07	-2.83797e-12	4.53904e-13	1.1003e-10
		2026	278	5.60791e-12	3.31142e-11	1.19593e-09	6.60477e-07	1.01828e-07	-2.87954e-12	4.61933e-13	1.48569e-10
		2027	278	5.4035e-12	3.91845e-11	1.30748e-09	7.1847e-07	9.99554e-08	-2.93758e-12	4.72547e-13	1.98375e-10
		2028	278	5.17527e-12	4.58052e-11	1.42098e-09	7.76799e-07	9.78216e-08	-2.99737e-12	4.8357e-13	2.62563e-10
		2029	278	4.93711e-12	5.29862e-11	1.53669e-09	8.35473e-07	9.55444e-08	-3.06372e-12	4.95653e-13	3.45111e-10
		2030	278	5.09403e-12	6.07389e-11	1.65488e-09	8.94509e-07	9.70508e-08	-3.13792e-12	5.09101e-13	4.51135e-10
		2031	278	5.39025e-12	6.90726e-11	1.77455e-09	9.53902e-07	9.98327e-08	-3.18469e-12	5.17935e-13	5.8714e-10
		2032	278	5.49649e-12	7.79936e-11	1.89575e-09	1.01363e-06	1.00812e-07	-3.23253e-12	5.26851e-13	7.61395e-10
		2033	278	5.57865e-12	8.75089e-11	2.01875e-09	1.07369e-06	1.01562e-07	-3.28681e-12	5.36781e-13	9.8447e-10
		2034	278	5.68068e-12	9.76258e-11	2.14343e-09	1.13405e-06	1.02487e-07	-3.33817e-12	5.46152e-13	1.26986e-09
		2035	278	5.79419e-12	1.08351e-10	2.26982e-09	1.19473e-06	1.03506e-07	-3.39067e-12	5.55794e-13	1.63478e-09
		2036	278	5.91636e-12	1.1969e-10	2.39714e-09	1.25568e-06	1.04591e-07	-3.42033e-12	5.61349e-13	2.1012e-09
		2037	278	6.03892e-12	1.31644e-10	2.52571e-09	1.3169e-06	1.05669e-07	-3.4585e-12	5.68166e-13	2.69718e-09
		2038	278	6.16181e-12	1.44219e-10	2.65584e-09	1.37836e-06	1.06739e-07	-3.50467e-12	5.76383e-13	3.45849e-09
		2039	278	6.28294e-12	1.57418e-10	2.78739e-09	1.44005e-06	1.07783e-07	-3.54647e-12	5.83647e-13	4.43082e-09
		2040	278	6.39727e-12	1.71247e-10	2.92064e-09	1.50197e-06	1.08759e-07	-3.59585e-12	5.92256e-13	5.67246e-09
		2041	278	0	1.8571e-10	3.05528e-09	1.56412e-06	0	-3.63679e-12	5.99422e-13	7.25665e-09
		2042	278	0	2.00812e-10	3.19141e-09	1.62647e-06	0	-3.68049e-12	6.07037e-13	9.27915e-09
		2043	278	0	2.16559e-10	3.32986e-09	1.68904e-06	0	-3.74843e-12	6.18848e-13	1.1861e-08
		2044	278	0	2.32964e-10	3.47169e-09	1.75184e-06	0	-3.846e-12	6.35665e-13	1.51568e-08
		2045	278	0	2.50045e-10	3.61762e-09	1.81493e-06	0	-3.96489e-12	6.56259e-13	1.93637e-08
		2046	278	0	2.67824e-10	3.76839e-09	1.87835e-06	0	-4.09919e-12	6.78975e-13	2.47334e-08
		2047	278	0	2.86323e-10	3.92407e-09	1.94213e-06	0	-4.23368e-12	7.01457e-13	3.15871e-08
		2048	278	0	3.05563e-10	4.0843e-09	2.00632e-06	0	-4.35389e-12	7.20697e-13	4.03346e-08
		2049	278	0	3.25566e-10	4.25129e-09	2.07096e-06	0	-4.52936e-12	7.48293e-13	5.14991e-08
		2050	278	0	3.46348e-10	4.41992e-09	2.13603e-06	0	-4.56856e-12	7.53838e-13	6.57483e-08
	4500ft	2025	278	4.0274e-12	1.09492e-11	5.62282e-10	3.7979e-07	8.62941e-08	-1.29727e-12	1.78061e-13	7.3057e-11
		2026	278	3.88261e-12	1.31381e-11	6.18467e-10	4.16023e-07	8.47287e-08	-1.31436e-12	1.80896e-13	9.85876e-11
		2027	278	3.72753e-12	1.55384e-11	6.75644e-10	4.52433e-07	8.30193e-08	-1.33953e-12	1.8472e-13	1.31556e-10
		2028	278	3.55174e-12	1.81534e-11	7.3381e-10	4.89025e-07	8.1038e-08	-1.36507e-12	1.88675e-13	1.74016e-10
		2029	278	3.36553e-12	2.09866e-11	7.93107e-10	5.25802e-07	7.88851e-08	-1.39376e-12	1.93037e-13	2.28593e-10
		2030	278	3.45874e-12	2.40419e-11	8.53681e-10	5.62775e-07	7.99701e-08	-1.42602e-12	1.97908e-13	2.9867e-10
		2031	278	3.64709e-12	2.73224e-11	9.15022e-10	5.99944e-07	8.21186e-08	-1.44594e-12	2.00994e-13	3.88544e-10
		2032	278	3.6943e-12	3.08303e-11	9.77163e-10	6.37294e-07	8.26484e-08	-1.46647e-12	2.04128e-13	5.0367e-10
		2033	278	3.73938e-12	3.45679e-11	1.04024e-09	6.74819e-07	8.31512e-08	-1.49005e-12	2.07656e-13	6.51027e-10
		2034	278	3.80803e-12	3.85375e-11	1.1042e-09	7.12513e-07	8.3911e-08	-1.51231e-12	2.10966e-13	8.39523e-10
		2035	278	3.88716e-12	4.27414e-11	1.16905e-09	7.5037e-07	8.47783e-08	-1.53488e-12	2.14352e-13	1.08053e-09
		2036	278	3.97425e-12	4.71811e-11	1.23439e-09	7.88379e-07	8.57228e-08	-1.54753e-12	2.16225e-13	1.38855e-09
		2037	278	4.06268e-12	5.18572e-11	1.3004e-09	8.26525e-07	8.66712e-08	-1.56411e-12	2.18597e-13	1.7821e-09
		2038	278	4.15274e-12	5.67712e-11	1.36722e-09	8.64799e-07	8.76265e-08	-1.58421e-12	2.21498e-13	2.2848e-09
		2039	278	4.24283e-12	6.19244e-11	1.43478e-09	9.03196e-07	8.85719e-08	-1.60244e-12	2.24067e-13	2.92683e-09
		2040	278	4.32891e-12	6.73185e-11	1.50322e-09	9.41712e-07	8.9466e-08	-1.62406e-12	2.27146e-13	3.74665e-09
		2041	278	0	7.2955e-11	1.57239e-09	9.80344e-07	0	-1.64195e-12	2.29689e-13	4.79243e-09
		2042	278	0	7.88352e-11	1.64233e-09	1.01909e-06	0	-1.66105e-12	2.32393e-13	6.12754e-09
		2043	278	0	8.49615e-11	1.71348e-09	1.05794e-06	0	-1.69107e-12	2.36709e-13	7.83188e-09
		2044	278	0	9.13386e-11	1.78639e-09	1.09693e-06	0	-1.73474e-12	2.42927e-13	1.00075e-08
		2045	278	0	9.79729e-11	1.86148e-09	1.13607e-06	0	-1.78813e-12	2.50549e-13	1.27844e-08
		2046	278	0	1.04873e-10	1.93931e-09	1.17539e-06	0	-1.8517e-12	2.59092e-13	1.63289e-08
		2047	278	0	1.12046e-10	2.01997e-09	1.21493e-06	0	-1.91615e-12	2.67559e-13	2.08529e-08
		2048	278	0	1.19501e-10	2.10346e-09	1.25469e-06	0	-1.97786e-12	2.74978e-13	2.66271e-08
		2049	278	0	1.27247e-10	2.1906e-09	1.29472e-06	0	-2.05938e-12	2.85319e-13	3.39966e-08
		2050	278	0	1.35288e-10	2.27868e-09	1.335e-06	0	-2.07864e-12	2.87353e-13	4.34022e-08
	6500ft	2025	278	4.5254e-12	1.16467e-11	5.99516e-10	3.917e-07	9.14738e-08	-1.38572e-12	1.89669e-13	7.57894e-11
		2026	278	4.3702e-12	1.39752e-11	6.59736e-10	4.29072e-07	8.98916e-08	-1.40573e-12	1.92836e-13	1.0227e-10
		2027	278	4.20276e-12	1.65293e-11	7.21059e-10	4.66636e-07	8.81527e-08	-1.43338e-12	1.9697e-13	1.36462e-10
		2028	278	4.01353e-12	1.93123e-11	7.83494e-10	5.04392e-07	8.61453e-08	-1.46161e-12	2.01259e-13	1.80499e-10
		2029	278	3.81367e-12	2.23281e-11	8.47161e-10	5.42347e-07	8.39731e-08	-1.49262e-12	2.05926e-13	2.37099e-10
		2030	278	3.93208e-12	2.55809e-11	9.12233e-10	5.80509e-07	8.52667e-08	-1.52775e-12	2.11164e-13	3.09775e-10
		2031	278	4.16019e-12	2.90742e-11	9.78148e-10	6.18878e-07	8.77052e-08	-1.54942e-12	2.14478e-13	4.02982e-10
		2032	278	4.22865e-12	3.28101e-11	1.04494e-09	6.57438e-07	8.84238e-08	-1.57168e-12	2.17837e-13	5.22377e-10
		2033	278	4.28864e-12	3.67912e-11	1.11277e-09	6.96182e-07	8.90489e-08	-1.5975e-12	2.21643e-13	6.75198e-10
		2034	278	4.37146e-12	4.102e-11	1.18154e-09	7.35104e-07	8.99045e-08	-1.62119e-12	2.25152e-13	8.70682e-10
		2035	278	4.46493e-12	4.5499e-11	1.25129e-09	7.74198e-07	9.08606e-08	-1.64578e-12	2.28794e-13	1.12062e-09
		2036	278	4.56604e-12	5.02297e-11	1.32157e-09	8.13451e-07	9.18837e-08	-1.65954e-12	2.30806e-13	1.44006e-09
		2037	278	4.66777e-12	5.52129e-11	1.39261e-09	8.52848e-07	9.29016e-08	-1.6779e-12	2.33387e-13	1.84819e-09
		2038	278	4.77048e-12	6.04501e-11	1.4645e-09	8.92379e-07	9.39182e-08	-1.69902e-12	2.3644e-13	2.36953e-09
		2039	278	4.87281e-12	6.59427e-11	1.53722e-09	9.3204e-07	9.49201e-08	-1.71916e-12	2.3923e-13	3.03534e-09
		2040	278	4.97018e-12	7.16926e-11	1.61089e-09	9.71826e-07	9.58638e-08	-1.74255e-12	2.42531e-13	3.88554e-09
		2041	278	0	7.77014e-11	1.68534e-09	1.01173e-06	0	-1.76152e-12	2.45223e-13	4.97004e-09
		2042	278	0	8.39705e-11	1.76064e-09	1.05175e-06	0	-1.78238e-12	2.48139e-13	6.35458e-09
		2043	278	0	9.05025e-11	1.83724e-09	1.0919e-06	0	-1.81459e-12	2.52743e-13	8.12201e-09
		2044	278	0	9.73023e-11	1.91577e-09	1.13217e-06	0	-1.8618e-12	2.59411e-13	1.03781e-08
		2045	278	0	1.04377e-10	1.99663e-09	1.17261e-06	0	-1.91912e-12	2.67547e-13	1.32579e-08
		2046	278	0	1.11735e-10	2.08043e-09	1.21324e-06	0	-1.9871e-12	2.76659e-13	1.69336e-08
		2047	278	0	1.19385e-10	2.16727e-09	1.25408e-06	0	-2.05617e-12	2.85701e-13	2.16251e-08
		2048	278	0	1.27337e-10	2.25716e-09	1.29517e-06	0	-2.12253e-12	2.93658e-13	2.76129e-08
		2049	278	0	1.35598e-10	2.35095e-09	1.33653e-06	0	-2.20964e-12	3.04677e-13	3.52552e-08
		2050	278	0	1.44176e-10	2.44576e-09	1.37815e-06	0	-2.23027e-12	3.06858e-13	4.5009e-08
	8500ft	2025	278	5.69442e-12	1.29777e-11	6.9757e-10	4.13476e-07	1.02611e-07	-1.61253e-12	2.13535e-13	8.12191e-11
		2026	278	5.50111e-12	1.55746e-11	7.69806e-10	4.5296e-07	1.00854e-07	-1.64853e-12	2.18218e-13	1.09573e-10
		2027	278	5.28991e-12	1.84273e-11	8.43672e-10	4.927e-07	9.88992e-08	-1.68658e-12	2.23371e-13	1.46178e-10
		2028	278	5.05243e-12	2.15405e-11	9.19244e-10	5.32695e-07	9.66538e-08	-1.72653e-12	2.28808e-13	1.93316e-10
		2029	278	4.80452e-12	2.49187e-11	9.96445e-10	5.72946e-07	9.42527e-08	-1.76548e-12	2.34282e-13	2.53899e-10
		2030	278	5.00512e-12	2.85673e-11	1.0756e-09	6.13459e-07	9.62001e-08	-1.81153e-12	2.40613e-13	3.31691e-10
		2031	278	5.36779e-12	3.24905e-11	1.15594e-09	6.54228e-07	9.96245e-08	-1.84001e-12	2.44612e-13	4.31464e-10
		2032	278	5.51921e-12	3.66911e-11	1.23747e-09	6.95234e-07	1.0102e-07	-1.86871e-12	2.4862e-13	5.59275e-10
		2033	278	5.64139e-12	4.11722e-11	1.32051e-09	7.36467e-07	1.02132e-07	-1.90382e-12	2.53335e-13	7.22868e-10
		2034	278	5.78108e-12	4.5937e-11	1.40467e-09	7.77915e-07	1.03389e-07	-1.93112e-12	2.57229e-13	9.32134e-10
		2035	278	5.93165e-12	5.09883e-11	1.49021e-09	8.19571e-07	1.04726e-07	-1.96378e-12	2.61663e-13	1.19969e-09
		2036	278	6.08778e-12	5.63282e-11	1.57652e-09	8.61418e-07	1.06096e-07	-1.98197e-12	2.6411e-13	1.54165e-09
		2037	278	6.24243e-12	6.19578e-11	1.66399e-09	9.03439e-07	1.07435e-07	-2.00855e-12	2.67472e-13	1.97857e-09
		2038	278	6.39463e-12	6.7879e-11	1.75236e-09	9.45624e-07	1.08737e-07	-2.03098e-12	2.70685e-13	2.53667e-09
		2039	278	6.54433e-12	7.40935e-11	1.842e-09	9.87964e-07	1.10002e-07	-2.05954e-12	2.7427e-13	3.24943e-09
		2040	278	6.68571e-12	8.06038e-11	1.93291e-09	1.03045e-06	1.11184e-07	-2.08929e-12	2.78197e-13	4.15958e-09
		2041	278	0	8.74116e-11	2.02469e-09	1.07309e-06	0	-2.11064e-12	2.81143e-13	5.32047e-09
		2042	278	0	9.45187e-11	2.11769e-09	1.11586e-06	0	-2.13856e-12	2.84733e-13	6.80251e-09
		2043	278	0	1.01928e-10	2.21232e-09	1.15877e-06	0	-2.17751e-12	2.90029e-13	8.69443e-09
		2044	278	0	1.09646e-10	2.30949e-09	1.20184e-06	0	-2.23719e-12	2.97939e-13	1.11094e-08
		2045	278	0	1.1768e-10	2.40961e-09	1.24509e-06	0	-2.30704e-12	3.07347e-13	1.4192e-08
		2046	278	0	1.2604e-10	2.51335e-09	1.28856e-06	0	-2.38884e-12	3.17872e-13	1.81266e-08
		2047	278	0	1.34738e-10	2.62088e-09	1.33228e-06	0	-2.47298e-12	3.28416e-13	2.31485e-08
		2048	278	0	1.43782e-10	2.73232e-09	1.37627e-06	0	-2.55609e-12	3.37987e-13	2.95581e-08
		2049	278	0	1.53184e-10	2.84846e-09	1.42055e-06	0	-2.65897e-12	3.50579e-13	3.77387e-08
		2050	278	0	1.6295e-10	2.96588e-09	1.46514e-06	0	-2.68469e-12	3.53191e-13	4.81794e-08
	10500ft	2025	278	7.29903e-12	1.96851e-11	1.01422e-09	5.09237e-07	1.16172e-07	-2.45288e-12	3.33036e-13	9.83648e-11
		2026	278	7.05759e-12	2.36419e-11	1.12333e-09	5.58075e-07	1.14234e-07	-2.52832e-12	3.42733e-13	1.32723e-10
		2027	278	6.79618e-12	2.80028e-11	1.23543e-09	6.07368e-07	1.12099e-07	-2.59953e-12	3.52692e-13	1.77094e-10
		2028	278	6.50465e-12	3.27774e-11	1.35074e-09	6.5711e-07	1.09668e-07	-2.67556e-12	3.63271e-13	2.3425e-10
		2029	278	6.20422e-12	3.79751e-11	1.46888e-09	7.07295e-07	1.07106e-07	-2.74551e-12	3.73554e-13	3.07726e-10
		2030	278	6.49509e-12	4.36068e-11	1.59052e-09	7.57928e-07	1.09588e-07	-2.82993e-12	3.85616e-13	4.0209e-10
		2031	278	7.0082e-12	4.96814e-11	1.71435e-09	8.08999e-07	1.13834e-07	-2.88487e-12	3.93783e-13	5.23137e-10
		2032	278	7.26135e-12	5.62055e-11	1.84037e-09	8.6048e-07	1.15872e-07	-2.93935e-12	4.0188e-13	6.78222e-10
		2033	278	7.45886e-12	6.31865e-11	1.96916e-09	9.12354e-07	1.17437e-07	-3.00605e-12	4.11292e-13	8.76748e-10
		2034	278	7.6654e-12	7.06312e-11	2.09983e-09	9.64605e-07	1.19052e-07	-3.05513e-12	4.18963e-13	1.13072e-09
		2035	278	7.88289e-12	7.85465e-11	2.23305e-09	1.01722e-06	1.20729e-07	-3.1179e-12	4.28023e-13	1.45547e-09
		2036	278	8.10099e-12	8.69375e-11	2.36774e-09	1.07017e-06	1.22388e-07	-3.15516e-12	4.33595e-13	1.87053e-09
		2037	278	8.31369e-12	9.58084e-11	2.50466e-09	1.12345e-06	1.23984e-07	-3.20837e-12	4.40841e-13	2.40088e-09
		2038	278	8.51914e-12	1.05164e-10	2.64301e-09	1.17702e-06	1.25507e-07	-3.24708e-12	4.47126e-13	3.07836e-09
		2039	278	8.72009e-12	1.15008e-10	2.7837e-09	1.23088e-06	1.26978e-07	-3.30191e-12	4.54384e-13	3.9436e-09
		2040	278	8.90833e-12	1.25347e-10	2.92664e-09	1.28501e-06	1.28341e-07	-3.35643e-12	4.62091e-13	5.04849e-09
		2041	278	0	1.36184e-10	3.07099e-09	1.33941e-06	0	-3.39373e-12	4.67804e-13	6.45786e-09
		2042	278	0	1.47525e-10	3.21755e-09	1.39407e-06	0	-3.44623e-12	4.75002e-13	8.25717e-09
		2043	278	0	1.59374e-10	3.36683e-09	1.44897e-06	0	-3.51462e-12	4.84951e-13	1.05541e-08
		2044	278	0	1.71744e-10	3.52046e-09	1.50415e-06	0	-3.61998e-12	4.99668e-13	1.34862e-08
		2045	278	0	1.84651e-10	3.679e-09	1.55965e-06	0	-3.74118e-12	5.17042e-13	1.72288e-08
		2046	278	0	1.98113e-10	3.84331e-09	1.6155e-06	0	-3.87842e-12	5.36255e-13	2.20058e-08
		2047	278	0	2.12149e-10	4.01367e-09	1.67175e-06	0	-4.02035e-12	5.55698e-13	2.81031e-08
		2048	278	0	2.26779e-10	4.19018e-09	1.72843e-06	0	-4.15904e-12	5.73473e-13	3.58851e-08
		2049	278	0	2.42023e-10	4.3739e-09	1.78558e-06	0	-4.32767e-12	5.96514e-13	4.58174e-08
		2050	278	0	2.57894e-10	4.55953e-09	1.8432e-06	0	-4.36964e-12	6.01668e-13	5.84939e-08
	12500ft	2025	278	6.99035e-12	1.31299e-11	8.48975e-10	4.15893e-07	1.13689e-07	-1.86517e-12	2.18873e-13	8.36607e-11
		2026	278	6.76283e-12	1.57608e-11	9.39053e-10	4.55659e-07	1.11823e-07	-1.91952e-12	2.2503e-13	1.12837e-10
		2027	278	6.52076e-12	1.86564e-11	1.03142e-09	4.95753e-07	1.09804e-07	-1.96922e-12	2.30996e-13	1.50496e-10
		2028	278	6.25349e-12	2.18222e-11	1.12623e-09	5.36167e-07	1.0753e-07	-2.02237e-12	2.37379e-13	1.98984e-10
		2029	278	5.97979e-12	2.52638e-11	1.22319e-09	5.769e-07	1.0515e-07	-2.0701e-12	2.43364e-13	2.61295e-10
		2030	278	6.24818e-12	2.89871e-11	1.32279e-09	6.1795e-07	1.07484e-07	-2.12831e-12	2.5049e-13	3.41303e-10
		2031	278	6.72063e-12	3.29971e-11	1.424e-09	6.59309e-07	1.11474e-07	-2.16438e-12	2.55043e-13	4.43918e-10
		2032	278	6.95379e-12	3.72972e-11	1.52681e-09	7.00953e-07	1.13391e-07	-2.20018e-12	2.59549e-13	5.75368e-10
		2033	278	7.12782e-12	4.18912e-11	1.6317e-09	7.4287e-07	1.14801e-07	-2.24561e-12	2.65004e-13	7.43618e-10
		2034	278	7.30899e-12	4.67827e-11	1.73793e-09	7.85044e-07	1.16251e-07	-2.27674e-12	2.6907e-13	9.58838e-10
		2035	278	7.49981e-12	5.1975e-11	1.84605e-09	8.27463e-07	1.17759e-07	-2.31833e-12	2.74146e-13	1.23401e-09
		2036	278	7.69122e-12	5.74706e-11	1.95519e-09	8.7011e-07	1.19252e-07	-2.34138e-12	2.76997e-13	1.58569e-09
		2037	278	7.87727e-12	6.32713e-11	2.06598e-09	9.12966e-07	1.20686e-07	-2.37718e-12	2.81103e-13	2.03502e-09
		2038	278	8.05661e-12	6.93793e-11	2.17776e-09	9.56018e-07	1.22052e-07	-2.40082e-12	2.84275e-13	2.60898e-09
		2039	278	8.231e-12	7.57966e-11	2.29133e-09	9.99254e-07	1.23366e-07	-2.43895e-12	2.88564e-13	3.34199e-09
		2040	278	8.3932e-12	8.25262e-11	2.40658e-09	1.04267e-06	1.24575e-07	-2.47584e-12	2.92959e-13	4.27799e-09
		2041	278	0	8.95701e-11	2.52286e-09	1.08626e-06	0	-2.49974e-12	2.96001e-13	5.47175e-09
		2042	278	0	9.69304e-11	2.64079e-09	1.13001e-06	0	-2.53567e-12	3.00174e-13	6.99575e-09
		2043	278	0	1.04611e-10	2.76077e-09	1.17392e-06	0	-2.58199e-12	3.05889e-13	8.94123e-09
		2044	278	0	1.12617e-10	2.88408e-09	1.21802e-06	0	-2.6555e-12	3.14672e-13	1.14246e-08
		2045	278	0	1.20959e-10	3.01112e-09	1.26232e-06	0	-2.73899e-12	3.24869e-13	1.45945e-08
		2046	278	0	1.29648e-10	3.14264e-09	1.30687e-06	0	-2.83537e-12	3.36265e-13	1.86404e-08
		2047	278	0	1.38694e-10	3.27889e-09	1.3517e-06	0	-2.93572e-12	3.47817e-13	2.38045e-08
		2048	278	0	1.4811e-10	3.42006e-09	1.39683e-06	0	-3.03688e-12	3.58629e-13	3.03955e-08
		2049	278	0	1.57907e-10	3.56697e-09	1.44229e-06	0	-3.15705e-12	3.72144e-13	3.88076e-08
		2050	278	0	1.68092e-10	3.71537e-09	1.48808e-06	0	-3.18673e-12	3.75078e-13	4.95439e-08
	14500ft	2025	278	6.00329e-12	1.29915e-11	7.99344e-10	4.13695e-07	1.05357e-07	-1.74329e-12	2.12803e-13	8.16349e-11
		2026	278	5.80802e-12	1.55907e-11	8.80796e-10	4.53193e-07	1.03629e-07	-1.77429e-12	2.16929e-13	1.10137e-10
		2027	278	5.60142e-12	1.84439e-11	9.63865e-10	4.92921e-07	1.0177e-07	-1.8116e-12	2.21881e-13	1.46932e-10
		2028	278	5.37035e-12	2.15555e-11	1.0486e-09	5.32881e-07	9.96482e-08	-1.85025e-12	2.27058e-13	1.94314e-10
		2029	278	5.12908e-12	2.49301e-11	1.13506e-09	5.73077e-07	9.73841e-08	-1.89042e-12	2.32482e-13	2.55209e-10
		2030	278	5.30111e-12	2.85726e-11	1.22351e-09	6.13516e-07	9.90038e-08	-1.93674e-12	2.38664e-13	3.33395e-10
		2031	278	5.62103e-12	3.24873e-11	1.31317e-09	6.54196e-07	1.01947e-07	-1.96538e-12	2.42625e-13	4.33667e-10
		2032	278	5.74387e-12	3.6677e-11	1.40406e-09	6.95101e-07	1.03055e-07	-1.99448e-12	2.4661e-13	5.62108e-10
		2033	278	5.83995e-12	4.11447e-11	1.49644e-09	7.3622e-07	1.03914e-07	-2.02903e-12	2.51183e-13	7.26504e-10
		2034	278	5.95685e-12	4.58935e-11	1.59006e-09	7.77547e-07	1.04949e-07	-2.05853e-12	2.55203e-13	9.36791e-10
		2035	278	6.08536e-12	5.09264e-11	1.68508e-09	8.19073e-07	1.06075e-07	-2.09116e-12	2.59571e-13	1.20565e-09
		2036	278	6.22052e-12	5.62454e-11	1.78085e-09	8.60785e-07	1.07246e-07	-2.10937e-12	2.62036e-13	1.54926e-09
		2037	278	6.35464e-12	6.18517e-11	1.87773e-09	9.02665e-07	1.08396e-07	-2.13482e-12	2.65276e-13	1.98828e-09
		2038	278	6.48794e-12	6.7747e-11	1.97568e-09	9.44705e-07	1.09527e-07	-2.1603e-12	2.68712e-13	2.54907e-09
		2039	278	6.61937e-12	7.39334e-11	2.07486e-09	9.86896e-07	1.10631e-07	-2.18799e-12	2.72143e-13	3.26526e-09
		2040	278	6.74291e-12	8.04131e-11	2.17537e-09	1.02923e-06	1.11659e-07	-2.21857e-12	2.76063e-13	4.17978e-09
		2041	278	0	8.7188e-11	2.27688e-09	1.07172e-06	0	-2.24211e-12	2.79154e-13	5.34624e-09
		2042	278	0	9.42599e-11	2.37961e-09	1.11433e-06	0	-2.27012e-12	2.82709e-13	6.83539e-09
		2043	278	0	1.01632e-10	2.48411e-09	1.15709e-06	0	-2.31125e-12	2.88083e-13	8.73638e-09
		2044	278	0	1.0931e-10	2.59127e-09	1.2e-06	0	-2.37271e-12	2.95963e-13	1.1163e-08
		2045	278	0	1.17302e-10	2.7016e-09	1.2431e-06	0	-2.44597e-12	3.05474e-13	1.42603e-08
		2046	278	0	1.25619e-10	2.81581e-09	1.28641e-06	0	-2.53169e-12	3.161e-13	1.82138e-08
		2047	278	0	1.34271e-10	2.93404e-09	1.32997e-06	0	-2.61942e-12	3.26719e-13	2.32597e-08
		2048	278	0	1.43268e-10	3.05634e-09	1.37381e-06	0	-2.7044e-12	3.36202e-13	2.97e-08
		2049	278	0	1.52621e-10	3.18381e-09	1.41794e-06	0	-2.81488e-12	3.49068e-13	3.79197e-08
		2050	278	0	1.62338e-10	3.31256e-09	1.46238e-06	0	-2.84048e-12	3.51676e-13	4.84104e-08
	16500ft	2025	278	5.91519e-12	1.35496e-11	8.18491e-10	4.22488e-07	1.04581e-07	-1.77964e-12	2.20516e-13	8.27759e-11
		2026	278	5.71944e-12	1.62589e-11	9.00539e-10	4.62803e-07	1.02836e-07	-1.8032e-12	2.24073e-13	1.11687e-10
		2027	278	5.51153e-12	1.92302e-11	9.84022e-10	5.03319e-07	1.0095e-07	-1.83756e-12	2.28891e-13	1.49013e-10
		2028	278	5.27821e-12	2.24677e-11	1.06895e-09	5.44039e-07	9.87897e-08	-1.87255e-12	2.33873e-13	1.9708e-10
		2029	278	5.033e-12	2.59756e-11	1.15552e-09	5.8497e-07	9.64677e-08	-1.9118e-12	2.39365e-13	2.58858e-10
		2030	278	5.18361e-12	2.9759e-11	1.24394e-09	6.26124e-07	9.79004e-08	-1.95582e-12	2.45501e-13	3.38175e-10
		2031	278	5.47349e-12	3.3822e-11	1.33346e-09	6.675e-07	1.00601e-07	-1.98301e-12	2.49445e-13	4.39896e-10
		2032	278	5.56878e-12	3.81673e-11	1.42412e-09	7.09083e-07	1.01473e-07	-2.01098e-12	2.53441e-13	5.70193e-10
		2033	278	5.64483e-12	4.27979e-11	1.51611e-09	7.50866e-07	1.02163e-07	-2.04301e-12	2.57909e-13	7.36962e-10
		2034	278	5.74663e-12	4.77169e-11	1.60938e-09	7.92843e-07	1.0308e-07	-2.07334e-12	2.62123e-13	9.50284e-10
		2035	278	5.86113e-12	5.29272e-11	1.70391e-09	8.35008e-07	1.04102e-07	-2.10411e-12	2.66445e-13	1.22302e-09
		2036	278	5.9851e-12	5.84307e-11	1.79913e-09	8.77348e-07	1.05197e-07	-2.12136e-12	2.68898e-13	1.57159e-09
		2037	278	6.10957e-12	6.42285e-11	1.8953e-09	9.19846e-07	1.06285e-07	-2.14408e-12	2.71974e-13	2.01695e-09
		2038	278	6.23472e-12	7.03224e-11	1.99262e-09	9.62494e-07	1.07369e-07	-2.17154e-12	2.75692e-13	2.58582e-09
		2039	278	6.35807e-12	7.67144e-11	2.09101e-09	1.00529e-06	1.08425e-07	-2.19655e-12	2.78969e-13	3.31234e-09
		2040	278	6.47415e-12	8.34065e-11	2.19067e-09	1.04822e-06	1.09411e-07	-2.2262e-12	2.82905e-13	4.24005e-09
		2041	278	0	9.04008e-11	2.29136e-09	1.09128e-06	0	-2.25076e-12	2.86175e-13	5.42337e-09
		2042	278	0	9.76991e-11	2.39316e-09	1.13448e-06	0	-2.27708e-12	2.89671e-13	6.93406e-09
		2043	278	0	1.05305e-10	2.49671e-09	1.17781e-06	0	-2.31821e-12	2.95182e-13	8.86253e-09
		2044	278	0	1.13223e-10	2.60279e-09	1.22129e-06	0	-2.37799e-12	3.03106e-13	1.13242e-08
		2045	278	0	1.21463e-10	2.71196e-09	1.26495e-06	0	-2.45081e-12	3.12827e-13	1.44663e-08
		2046	278	0	1.30035e-10	2.82496e-09	1.30882e-06	0	-2.53639e-12	3.2369e-13	1.84769e-08
		2047	278	0	1.38949e-10	2.94189e-09	1.35294e-06	0	-2.62333e-12	3.34486e-13	2.35958e-08
		2048	278	0	1.48216e-10	3.06271e-09	1.39733e-06	0	-2.70582e-12	3.43936e-13	3.01292e-08
		2049	278	0	1.57847e-10	3.18874e-09	1.44201e-06	0	-2.81783e-12	3.57181e-13	3.84677e-08
		2050	278	0	1.67848e-10	3.31602e-09	1.487e-06	0	-2.84301e-12	3.59794e-13	4.91101e-08
	18500ft	2025	278	1.01068e-11	2.11843e-11	1.35147e-09	5.28272e-07	1.36702e-07	-2.97317e-12	3.5663e-13	1.04445e-10
		2026	278	9.80362e-12	2.54596e-11	1.49079e-09	5.79131e-07	1.34636e-07	-3.01069e-12	3.62242e-13	1.40929e-10
		2027	278	9.49841e-12	3.01593e-11	1.63238e-09	6.30321e-07	1.32524e-07	-3.06492e-12	3.69814e-13	1.88036e-10
		2028	278	9.16335e-12	3.52896e-11	1.77629e-09	6.81828e-07	1.30165e-07	-3.12057e-12	3.77624e-13	2.48704e-10
		2029	278	8.81959e-12	4.08573e-11	1.92285e-09	7.33645e-07	1.277e-07	-3.18304e-12	3.86234e-13	3.26683e-10
		2030	278	9.09458e-12	4.68703e-11	2.07249e-09	7.85778e-07	1.29676e-07	-3.25526e-12	3.9607e-13	4.26806e-10
		2031	278	9.57807e-12	5.33352e-11	2.22407e-09	8.3822e-07	1.33078e-07	-3.30244e-12	4.02738e-13	5.55212e-10
		2032	278	9.77237e-12	6.02569e-11	2.37764e-09	8.90952e-07	1.34421e-07	-3.35003e-12	4.09396e-13	7.19696e-10
		2033	278	9.91074e-12	6.76402e-11	2.53349e-09	9.4396e-07	1.3537e-07	-3.40371e-12	4.16727e-13	9.30226e-10
		2034	278	1.00728e-11	7.54904e-11	2.6915e-09	9.97234e-07	1.36472e-07	-3.45499e-12	4.23699e-13	1.19953e-09
		2035	278	1.02536e-11	8.38125e-11	2.85171e-09	1.05076e-06	1.37691e-07	-3.50718e-12	4.30856e-13	1.54384e-09
		2036	278	1.04479e-11	9.26098e-11	3.01318e-09	1.10454e-06	1.3899e-07	-3.53827e-12	4.35234e-13	1.98389e-09
		2037	278	1.06427e-11	1.01885e-10	3.17631e-09	1.15852e-06	1.4028e-07	-3.5779e-12	4.40549e-13	2.54612e-09
		2038	278	1.08367e-11	1.1164e-10	3.34142e-09	1.21272e-06	1.41553e-07	-3.62432e-12	4.46725e-13	3.2643e-09
		2039	278	1.10254e-11	1.21879e-10	3.50824e-09	1.26712e-06	1.4278e-07	-3.664e-12	4.5184e-13	4.1815e-09
		2040	278	1.12008e-11	1.32606e-10	3.67713e-09	1.3217e-06	1.43911e-07	-3.71193e-12	4.58061e-13	5.35269e-09
		2041	278	0	1.43822e-10	3.84774e-09	1.37646e-06	0	-3.75223e-12	4.63304e-13	6.84653e-09
		2042	278	0	1.55532e-10	4.0202e-09	1.4314e-06	0	-3.79548e-12	4.68919e-13	8.75364e-09
		2043	278	0	1.67739e-10	4.19557e-09	1.48651e-06	0	-3.86322e-12	4.77715e-13	1.11882e-08
		2044	278	0	1.80453e-10	4.37517e-09	1.54182e-06	0	-3.96073e-12	4.90237e-13	1.42958e-08
		2045	278	0	1.93689e-10	4.55996e-09	1.59736e-06	0	-4.08071e-12	5.05734e-13	1.82625e-08
		2046	278	0	2.07461e-10	4.75083e-09	1.65318e-06	0	-4.21599e-12	5.22702e-13	2.33256e-08
		2047	278	0	2.21786e-10	4.94788e-09	1.7093e-06	0	-4.35224e-12	5.39533e-13	2.97878e-08
		2048	278	0	2.36681e-10	5.15094e-09	1.76576e-06	0	-4.48104e-12	5.54627e-13	3.80357e-08
		2049	278	0	2.52162e-10	5.36198e-09	1.8226e-06	0	-4.65383e-12	5.75285e-13	4.85625e-08
		2050	278	0	2.6824e-10	5.57473e-09	1.87981e-06	0	-4.68921e-12	5.79142e-13	6.19976e-08
	20500ft	2025	278	1.37588e-11	3.03291e-11	1.99885e-09	6.32092e-07	1.59499e-07	-4.42206e-12	5.20607e-13	1.24184e-10
		2026	278	1.33849e-11	3.64832e-11	2.20794e-09	6.93263e-07	1.57317e-07	-4.47651e-12	5.28716e-13	1.67588e-10
		2027	278	1.30162e-11	4.32575e-11	2.42032e-09	7.54886e-07	1.55135e-07	-4.5548e-12	5.39622e-13	2.23641e-10
		2028	278	1.26141e-11	5.06606e-11	2.63609e-09	8.16932e-07	1.5272e-07	-4.63547e-12	5.50853e-13	2.95843e-10
		2029	278	1.22061e-11	5.87022e-11	2.85571e-09	8.79383e-07	1.5023e-07	-4.72609e-12	5.63232e-13	3.8866e-10
		2030	278	1.2609e-11	6.73938e-11	3.07992e-09	9.42239e-07	1.52689e-07	-4.83256e-12	5.7755e-13	5.07846e-10
		2031	278	1.32756e-11	7.67454e-11	3.30712e-09	1.00549e-06	1.56674e-07	-4.90418e-12	5.87549e-13	6.60708e-10
		2032	278	1.35732e-11	8.67639e-11	3.53732e-09	1.06911e-06	1.5842e-07	-4.97572e-12	5.97452e-13	8.56531e-10
		2033	278	1.37816e-11	9.7457e-11	3.77094e-09	1.13307e-06	1.59632e-07	-5.05576e-12	6.08263e-13	1.10718e-09
		2034	278	1.40104e-11	1.08832e-10	4.00784e-09	1.19737e-06	1.60951e-07	-5.13254e-12	6.1859e-13	1.42782e-09
		2035	278	1.42643e-11	1.20897e-10	4.24806e-09	1.262e-06	1.62403e-07	-5.21075e-12	6.2918e-13	1.83777e-09
		2036	278	1.45383e-11	1.33657e-10	4.49024e-09	1.32693e-06	1.63955e-07	-5.25879e-12	6.35916e-13	2.36172e-09
		2037	278	1.48144e-11	1.47116e-10	4.73495e-09	1.39213e-06	1.65505e-07	-5.31906e-12	6.43962e-13	3.03117e-09
		2038	278	1.50896e-11	1.61278e-10	4.98263e-09	1.4576e-06	1.67035e-07	-5.38853e-12	6.53119e-13	3.8863e-09
		2039	278	1.5357e-11	1.76148e-10	5.23281e-09	1.52332e-06	1.68509e-07	-5.44594e-12	6.60448e-13	4.97842e-09
		2040	278	1.56053e-11	1.91731e-10	5.48603e-09	1.58927e-06	1.69865e-07	-5.51599e-12	6.69422e-13	6.37299e-09
		2041	278	0	2.08031e-10	5.7418e-09	1.65544e-06	0	-5.57536e-12	6.77046e-13	8.15177e-09
		2042	278	0	2.25051e-10	6.00033e-09	1.72184e-06	0	-5.63914e-12	6.85216e-13	1.04227e-08
		2043	278	0	2.42801e-10	6.2632e-09	1.78845e-06	0	-5.73911e-12	6.97969e-13	1.33216e-08
		2044	278	0	2.61291e-10	6.53233e-09	1.8553e-06	0	-5.88234e-12	7.16026e-13	1.7022e-08
		2045	278	0	2.80543e-10	6.80921e-09	1.92243e-06	0	-6.0595e-12	7.38485e-13	2.17454e-08
		2046	278	0	3.00579e-10	7.0949e-09	1.9899e-06	0	-6.25475e-12	7.62783e-13	2.77743e-08
		2047	278	0	3.21423e-10	7.38949e-09	2.05774e-06	0	-6.4504e-12	7.86857e-13	3.54693e-08
		2048	278	0	3.43097e-10	7.69264e-09	2.12598e-06	0	-6.63506e-12	8.08761e-13	4.52906e-08
		2049	278	0	3.65627e-10	8.00709e-09	2.19467e-06	0	-6.88072e-12	8.38319e-13	5.78255e-08
		2050	278	0	3.89027e-10	8.32379e-09	2.26381e-06	0	-6.9281e-12	8.43653e-13	7.38237e-08
	22500ft	2025	278	1.94004e-11	4.17295e-11	2.79743e-09	7.41434e-07	1.89397e-07	-6.21816e-12	7.25344e-13	1.46058e-10
		2026	278	1.88993e-11	5.02269e-11	3.09271e-09	8.13429e-07	1.86935e-07	-6.29377e-12	7.366e-13	1.97112e-10
		2027	278	1.84169e-11	5.95888e-11	3.39254e-09	8.86e-07	1.84534e-07	-6.40208e-12	7.51707e-13	2.63047e-10
		2028	278	1.78968e-11	6.98273e-11	3.69708e-09	9.591e-07	1.8191e-07	-6.51401e-12	7.67251e-13	3.47983e-10
		2029	278	1.7376e-11	8.09556e-11	4.00699e-09	1.0327e-06	1.79243e-07	-6.63978e-12	7.84379e-13	4.57175e-10
		2030	278	1.79681e-11	9.29898e-11	4.32335e-09	1.1068e-06	1.82272e-07	-6.78904e-12	8.04337e-13	5.97391e-10
		2031	278	1.89167e-11	1.05944e-10	4.644e-09	1.18138e-06	1.87021e-07	-6.89122e-12	8.18528e-13	7.77227e-10
		2032	278	1.93713e-11	1.19828e-10	4.96891e-09	1.25641e-06	1.89255e-07	-6.99266e-12	8.32512e-13	1.00761e-09
		2033	278	1.96791e-11	1.34652e-10	5.29867e-09	1.33186e-06	1.90753e-07	-7.10563e-12	8.47697e-13	1.3025e-09
		2034	278	1.99999e-11	1.50428e-10	5.63309e-09	1.40772e-06	1.92301e-07	-7.21433e-12	8.62247e-13	1.67973e-09
		2035	278	2.03538e-11	1.67166e-10	5.97224e-09	1.48397e-06	1.93995e-07	-7.32515e-12	8.77173e-13	2.16205e-09
		2036	278	2.07342e-11	1.84874e-10	6.3142e-09	1.56059e-06	1.958e-07	-7.39444e-12	8.86886e-13	2.77849e-09
		2037	278	2.11174e-11	2.03557e-10	6.6598e-09	1.63755e-06	1.97601e-07	-7.48054e-12	8.98374e-13	3.56611e-09
		2038	278	2.14984e-11	2.23223e-10	7.00962e-09	1.71483e-06	1.99375e-07	-7.57885e-12	9.1129e-13	4.57221e-09
		2039	278	2.18673e-11	2.43877e-10	7.36289e-09	1.79241e-06	2.01079e-07	-7.65839e-12	9.2141e-13	5.85712e-09
		2040	278	2.22083e-11	2.65526e-10	7.72041e-09	1.87027e-06	2.0264e-07	-7.75604e-12	9.33853e-13	7.49788e-09
		2041	278	0	2.88176e-10	8.08153e-09	1.94841e-06	0	-7.83925e-12	9.44475e-13	9.59066e-09
		2042	278	0	3.11832e-10	8.44652e-09	2.0268e-06	0	-7.92861e-12	9.55856e-13	1.22624e-08
		2043	278	0	3.36506e-10	8.81762e-09	2.10546e-06	0	-8.06878e-12	9.7357e-13	1.56731e-08
		2044	278	0	3.62214e-10	9.19752e-09	2.18441e-06	0	-8.26891e-12	9.98557e-13	2.00268e-08
		2045	278	0	3.88984e-10	9.58834e-09	2.26369e-06	0	-8.51722e-12	1.02972e-12	2.55839e-08
		2046	278	0	4.16848e-10	9.99137e-09	2.34336e-06	0	-8.787e-12	1.06317e-12	3.26771e-08
		2047	278	0	4.45838e-10	1.04066e-08	2.42348e-06	0	-9.05651e-12	1.0963e-12	4.17304e-08
		2048	278	0	4.75985e-10	1.08336e-08	2.50408e-06	0	-9.3105e-12	1.12669e-12	5.32855e-08
		2049	278	0	5.07324e-10	1.1276e-08	2.5852e-06	0	-9.64593e-12	1.16732e-12	6.80332e-08
		2050	278	0	5.39876e-10	1.17213e-08	2.66685e-06	0	-9.70803e-12	1.1745e-12	8.68556e-08
	24500ft	2025	278	2.63568e-11	5.63958e-11	3.83853e-09	8.61935e-07	2.20757e-07	-8.55418e-12	9.89537e-13	1.69911e-10
		2026	278	2.57043e-11	6.79107e-11	4.24633e-09	9.45845e-07	2.18007e-07	-8.65716e-12	1.00485e-12	2.29309e-10
		2027	278	2.50841e-11	8.06054e-11	4.66032e-09	1.03046e-06	2.15362e-07	-8.80438e-12	1.02537e-12	3.06027e-10
		2028	278	2.44194e-11	9.44963e-11	5.08075e-09	1.11573e-06	2.12489e-07	-8.95686e-12	1.04647e-12	4.04857e-10
		2029	278	2.37601e-11	1.09601e-10	5.50851e-09	1.2016e-06	2.09601e-07	-9.12816e-12	1.06971e-12	5.31916e-10
		2030	278	2.45876e-11	1.25943e-10	5.94516e-09	1.28806e-06	2.13219e-07	-9.33303e-12	1.09696e-12	6.9508e-10
		2031	278	2.58853e-11	1.43539e-10	6.38778e-09	1.37511e-06	2.18774e-07	-9.47507e-12	1.1166e-12	9.04353e-10
		2032	278	2.65343e-11	1.62405e-10	6.83633e-09	1.46268e-06	2.21499e-07	-9.61549e-12	1.13588e-12	1.17245e-09
		2033	278	2.69686e-11	1.82554e-10	7.29159e-09	1.55077e-06	2.23305e-07	-9.77138e-12	1.15675e-12	1.51562e-09
		2034	278	2.74077e-11	2.04003e-10	7.75331e-09	1.63934e-06	2.25115e-07	-9.92169e-12	1.17679e-12	1.95462e-09
		2035	278	2.78905e-11	2.26766e-10	8.22159e-09	1.72838e-06	2.27089e-07	-1.0075e-11	1.19734e-12	2.51591e-09
		2036	278	2.84093e-11	2.50854e-10	8.69384e-09	1.81786e-06	2.29192e-07	-1.01722e-11	1.21095e-12	3.23329e-09
		2037	278	2.89325e-11	2.76273e-10	9.17114e-09	1.90775e-06	2.31293e-07	-1.02919e-11	1.22688e-12	4.14989e-09
		2038	278	2.94514e-11	3.03036e-10	9.65429e-09	1.99801e-06	2.33357e-07	-1.04276e-11	1.24466e-12	5.32074e-09
		2039	278	2.99515e-11	3.31149e-10	1.01422e-08	2.08864e-06	2.3533e-07	-1.0536e-11	1.25839e-12	6.81608e-09
		2040	278	3.04125e-11	3.60622e-10	1.06358e-08	2.1796e-06	2.37134e-07	-1.06695e-11	1.27531e-12	8.72553e-09
		2041	278	0	3.91462e-10	1.11345e-08	2.27089e-06	0	-1.07837e-11	1.2898e-12	1.1161e-08
		2042	278	0	4.23678e-10	1.16385e-08	2.36249e-06	0	-1.09063e-11	1.30532e-12	1.42703e-08
		2043	278	0	4.57283e-10	1.21508e-08	2.45439e-06	0	-1.10987e-11	1.32943e-12	1.82395e-08
		2044	278	0	4.92302e-10	1.26753e-08	2.54664e-06	0	-1.13728e-11	1.36336e-12	2.33062e-08
		2045	278	0	5.28771e-10	1.32149e-08	2.63928e-06	0	-1.17138e-11	1.40579e-12	2.97734e-08
		2046	278	0	5.66734e-10	1.37711e-08	2.73238e-06	0	-1.20806e-11	1.45112e-12	3.80282e-08
		2047	278	0	6.06235e-10	1.43439e-08	2.826e-06	0	-1.2446e-11	1.49596e-12	4.85642e-08
		2048	278	0	6.47314e-10	1.49326e-08	2.92017e-06	0	-1.27903e-11	1.53742e-12	6.20116e-08
		2049	278	0	6.90021e-10	1.55419e-08	3.01496e-06	0	-1.32422e-11	1.59235e-12	7.91745e-08
		2050	278	0	7.34381e-10	1.6155e-08	3.11037e-06	0	-1.33232e-11	1.6019e-12	1.01079e-07
	26500ft	2025	278	3.55303e-11	7.67533e-11	5.28148e-09	1.00554e-06	2.56311e-07	-1.18066e-11	1.3581e-12	1.9804e-10
		2026	278	3.46927e-11	9.2462e-11	5.84578e-09	1.10365e-06	2.53272e-07	-1.19475e-11	1.37908e-12	2.67286e-10
		2027	278	3.39101e-11	1.09791e-10	6.41852e-09	1.20264e-06	2.50399e-07	-1.21487e-11	1.40715e-12	3.5673e-10
		2028	278	3.3077e-11	1.28762e-10	7.00008e-09	1.3024e-06	2.47304e-07	-1.23574e-11	1.43601e-12	4.7196e-10
		2029	278	3.22588e-11	1.494e-10	7.59169e-09	1.4029e-06	2.44226e-07	-1.2592e-11	1.46781e-12	6.20112e-10
		2030	278	3.34087e-11	1.71734e-10	8.19557e-09	1.50411e-06	2.48541e-07	-1.28742e-11	1.50524e-12	8.10369e-10
		2031	278	3.51699e-11	1.95792e-10	8.80778e-09	1.60601e-06	2.55008e-07	-1.30721e-11	1.53254e-12	1.0544e-09
		2032	278	3.60874e-11	2.21593e-10	9.42823e-09	1.70856e-06	2.58313e-07	-1.32666e-11	1.55922e-12	1.36703e-09
		2033	278	3.66956e-11	2.49158e-10	1.0058e-08	1.81171e-06	2.6048e-07	-1.34825e-11	1.58805e-12	1.7672e-09
		2034	278	3.7293e-11	2.78507e-10	1.06967e-08	1.91544e-06	2.62593e-07	-1.3691e-11	1.6158e-12	2.27913e-09
		2035	278	3.79476e-11	3.09661e-10	1.13446e-08	2.01974e-06	2.64887e-07	-1.39038e-11	1.64426e-12	2.93367e-09
		2036	278	3.86514e-11	3.42635e-10	1.19979e-08	2.12455e-06	2.67332e-07	-1.40396e-11	1.66331e-12	3.77025e-09
		2037	278	3.93623e-11	3.77441e-10	1.26584e-08	2.22985e-06	2.69779e-07	-1.42063e-11	1.68553e-12	4.83915e-09
		2038	278	4.00671e-11	4.14092e-10	1.33269e-08	2.3356e-06	2.72184e-07	-1.43943e-11	1.71012e-12	6.20455e-09
		2039	278	4.07454e-11	4.526e-10	1.40019e-08	2.44179e-06	2.74478e-07	-1.45424e-11	1.72885e-12	7.94836e-09
		2040	278	4.13697e-11	4.92977e-10	1.46848e-08	2.54838e-06	2.76573e-07	-1.47254e-11	1.75198e-12	1.01751e-08
		2041	278	0	5.35233e-10	1.53746e-08	2.65536e-06	0	-1.48827e-11	1.77188e-12	1.30153e-08
		2042	278	0	5.7938e-10	1.60718e-08	2.76269e-06	0	-1.50513e-11	1.79317e-12	1.66413e-08
		2043	278	0	6.25436e-10	1.67805e-08	2.8704e-06	0	-1.53164e-11	1.82627e-12	2.12701e-08
		2044	278	0	6.73435e-10	1.7506e-08	2.97851e-06	0	-1.56934e-11	1.87268e-12	2.71787e-08
		2045	278	0	7.23428e-10	1.82523e-08	3.08709e-06	0	-1.61635e-11	1.93084e-12	3.47207e-08
		2046	278	0	7.75471e-10	1.90214e-08	3.1962e-06	0	-1.66648e-11	1.99271e-12	4.43472e-08
		2047	278	0	8.29628e-10	1.98131e-08	3.30592e-06	0	-1.7163e-11	2.05388e-12	5.66341e-08
		2048	278	0	8.85953e-10	2.06263e-08	3.4163e-06	0	-1.76323e-11	2.11081e-12	7.23162e-08
		2049	278	0	9.44511e-10	2.14674e-08	3.5274e-06	0	-1.82448e-11	2.18573e-12	9.23313e-08
		2050	278	0	1.00534e-09	2.23134e-08	3.63922e-06	0	-1.83512e-11	2.19856e-12	1.17876e-07
	28500ft	2025	278	5.04623e-11	1.06918e-10	7.44239e-09	1.1868e-06	3.05458e-07	-1.66497e-11	1.90358e-12	2.34363e-10
		2026	278	4.93039e-11	1.28841e-10	8.24044e-09	1.3028e-06	3.01932e-07	-1.68467e-11	1.93295e-12	3.16312e-10
		2027	278	4.82359e-11	1.53034e-10	9.05029e-09	1.41986e-06	2.98644e-07	-1.71275e-11	1.97218e-12	4.22165e-10
		2028	278	4.71051e-11	1.79531e-10	9.87249e-09	1.53787e-06	2.95123e-07	-1.74198e-11	2.01258e-12	5.58538e-10
		2029	278	4.60046e-11	2.08364e-10	1.07088e-08	1.65677e-06	2.91655e-07	-1.77476e-11	2.05694e-12	7.33877e-10
		2030	278	4.76523e-11	2.39575e-10	1.15623e-08	1.77653e-06	2.96832e-07	-1.81448e-11	2.10948e-12	9.59049e-10
		2031	278	5.01486e-11	2.73203e-10	1.24278e-08	1.89712e-06	3.04508e-07	-1.84255e-11	2.14812e-12	1.24786e-09
		2032	278	5.14881e-11	3.09275e-10	1.33048e-08	2.01848e-06	3.08547e-07	-1.87001e-11	2.18573e-12	1.61787e-09
		2033	278	5.23644e-11	3.4782e-10	1.4195e-08	2.14056e-06	3.11162e-07	-1.90046e-11	2.22634e-12	2.09149e-09
		2034	278	5.32055e-11	3.88867e-10	1.50979e-08	2.26335e-06	3.13651e-07	-1.92994e-11	2.26555e-12	2.69737e-09
		2035	278	5.41247e-11	4.32447e-10	1.60138e-08	2.38681e-06	3.16349e-07	-1.96004e-11	2.30577e-12	3.47206e-09
		2036	278	5.51122e-11	4.78581e-10	1.69375e-08	2.5109e-06	3.19222e-07	-1.97944e-11	2.33302e-12	4.46218e-09
		2037	278	5.61101e-11	5.27284e-10	1.78713e-08	2.63556e-06	3.22099e-07	-2.00318e-11	2.36472e-12	5.72727e-09
		2038	278	5.70979e-11	5.78577e-10	1.88165e-08	2.76078e-06	3.24921e-07	-2.02981e-11	2.39953e-12	7.34329e-09
		2039	278	5.80465e-11	6.32477e-10	1.97708e-08	2.88651e-06	3.2761e-07	-2.05055e-11	2.42576e-12	9.40717e-09
		2040	278	5.89183e-11	6.89e-10	2.07364e-08	3.01273e-06	3.30061e-07	-2.07628e-11	2.45821e-12	1.20426e-08
		2041	278	0	7.48162e-10	2.17115e-08	3.13942e-06	0	-2.09843e-11	2.48618e-12	1.54041e-08
		2042	278	0	8.09978e-10	2.2697e-08	3.26654e-06	0	-2.12222e-11	2.51616e-12	1.96956e-08
		2043	278	0	8.74473e-10	2.3699e-08	3.3941e-06	0	-2.15957e-11	2.56258e-12	2.5174e-08
		2044	278	0	9.41696e-10	2.47245e-08	3.52214e-06	0	-2.2126e-11	2.62753e-12	3.21671e-08
		2045	278	0	1.01172e-09	2.57794e-08	3.65074e-06	0	-2.27887e-11	2.70918e-12	4.10934e-08
		2046	278	0	1.08462e-09	2.68662e-08	3.77998e-06	0	-2.34908e-11	2.79571e-12	5.24868e-08
		2047	278	0	1.16048e-09	2.79847e-08	3.90994e-06	0	-2.41872e-11	2.88124e-12	6.70288e-08
		2048	278	0	1.23939e-09	2.91331e-08	4.04068e-06	0	-2.48421e-11	2.96111e-12	8.55893e-08
		2049	278	0	1.32143e-09	3.03203e-08	4.17228e-06	0	-2.56945e-11	3.06574e-12	1.09278e-07
		2050	278	0	1.40666e-09	3.15141e-08	4.30472e-06	0	-2.58398e-11	3.08358e-12	1.39512e-07
	30500ft	2025	278	8.95328e-11	1.87692e-10	1.33743e-08	1.57244e-06	4.06874e-07	-2.98746e-11	3.36828e-12	3.11291e-10
		2026	278	8.7551e-11	2.26273e-10	1.48153e-08	1.7265e-06	4.02345e-07	-3.02193e-11	3.41904e-12	4.20151e-10
		2027	278	8.57579e-11	2.68871e-10	1.62772e-08	1.88202e-06	3.98204e-07	-3.07114e-11	3.48701e-12	5.60773e-10
		2028	278	8.38754e-11	3.15542e-10	1.77609e-08	2.03882e-06	3.93809e-07	-3.12227e-11	3.55665e-12	7.41947e-10
		2029	278	8.20646e-11	3.66342e-10	1.92695e-08	2.19682e-06	3.89535e-07	-3.17974e-11	3.63327e-12	9.74896e-10
		2030	278	8.50849e-11	4.21344e-10	2.08089e-08	2.35597e-06	3.96638e-07	-3.24992e-11	3.72473e-12	1.27406e-09
		2031	278	8.95704e-11	4.80612e-10	2.23696e-08	2.51622e-06	4.06959e-07	-3.29975e-11	3.79234e-12	1.65778e-09
		2032	278	9.20404e-11	5.44196e-10	2.39512e-08	2.6775e-06	4.12532e-07	-3.34866e-11	3.85824e-12	2.14938e-09
		2033	278	9.3652e-11	6.12145e-10	2.55563e-08	2.83974e-06	4.16128e-07	-3.4025e-11	3.92882e-12	2.77866e-09
		2034	278	9.51716e-11	6.84511e-10	2.71842e-08	3.0029e-06	4.19491e-07	-3.45478e-11	3.99723e-12	3.58367e-09
		2035	278	9.68289e-11	7.61344e-10	2.88352e-08	3.16695e-06	4.23127e-07	-3.50817e-11	4.06737e-12	4.61297e-09
		2036	278	9.86082e-11	8.42683e-10	3.05004e-08	3.33183e-06	4.26997e-07	-3.54271e-11	4.1152e-12	5.92851e-09
		2037	278	1.00408e-10	9.28553e-10	3.21837e-08	3.49747e-06	4.30876e-07	-3.58489e-11	4.17065e-12	7.6094e-09
		2038	278	1.02188e-10	1.01899e-09	3.38874e-08	3.66384e-06	4.34679e-07	-3.6321e-11	4.23137e-12	9.75657e-09
		2039	278	1.03895e-10	1.11403e-09	3.56072e-08	3.83089e-06	4.38295e-07	-3.66843e-11	4.27648e-12	1.24988e-08
		2040	278	1.05462e-10	1.21369e-09	3.73469e-08	3.99857e-06	4.41587e-07	-3.71373e-11	4.33252e-12	1.60005e-08
		2041	278	0	1.318e-09	3.91039e-08	4.16685e-06	0	-3.75285e-11	4.38099e-12	2.04668e-08
		2042	278	0	1.42698e-09	4.08793e-08	4.33571e-06	0	-3.79482e-11	4.43283e-12	2.61688e-08
		2043	278	0	1.54068e-09	4.26841e-08	4.50513e-06	0	-3.86092e-11	4.51329e-12	3.34478e-08
		2044	278	0	1.65919e-09	4.4531e-08	4.67519e-06	0	-3.95463e-11	4.62578e-12	4.27394e-08
		2045	278	0	1.78262e-09	4.64305e-08	4.84596e-06	0	-4.07181e-11	4.76721e-12	5.45995e-08
		2046	278	0	1.91111e-09	4.83864e-08	5.01757e-06	0	-4.19502e-11	4.91652e-12	6.97377e-08
		2047	278	0	2.0448e-09	5.03983e-08	5.19012e-06	0	-4.31698e-11	5.06399e-12	8.90594e-08
		2048	278	0	2.18385e-09	5.24628e-08	5.36367e-06	0	-4.43164e-11	5.20261e-12	1.1372e-07
		2049	278	0	2.32839e-09	5.45952e-08	5.53834e-06	0	-4.58024e-11	5.38297e-12	1.45195e-07
		2050	278	0	2.47853e-09	5.67388e-08	5.7141e-06	0	-4.6047e-11	5.41282e-12	1.85366e-07
	32500ft	2025	278	1.22095e-10	2.50916e-10	1.81106e-08	1.81809e-06	4.75136e-07	-4.03963e-11	4.5204e-12	3.61098e-10
		2026	278	1.19439e-10	3.0255e-10	2.00659e-08	1.99641e-06	4.69939e-07	-4.08583e-11	4.58812e-12	4.87374e-10
		2027	278	1.17045e-10	3.59577e-10	2.20493e-08	2.17644e-06	4.65206e-07	-4.15172e-11	4.67864e-12	6.50493e-10
		2028	278	1.14537e-10	4.22067e-10	2.4062e-08	2.35799e-06	4.60195e-07	-4.22032e-11	4.77149e-12	8.60651e-10
		2029	278	1.12133e-10	4.90099e-10	2.61083e-08	2.54093e-06	4.55338e-07	-4.29752e-11	4.87383e-12	1.13087e-09
		2030	278	1.16325e-10	5.63767e-10	2.81964e-08	2.72522e-06	4.63772e-07	-4.39195e-11	4.99597e-12	1.47789e-09
		2031	278	1.22516e-10	6.43159e-10	3.03133e-08	2.91079e-06	4.75953e-07	-4.45953e-11	5.08716e-12	1.92301e-09
		2032	278	1.25963e-10	7.28341e-10	3.24586e-08	3.09755e-06	4.82603e-07	-4.5255e-11	5.17563e-12	2.49326e-09
		2033	278	1.28201e-10	8.1938e-10	3.46356e-08	3.28544e-06	4.86872e-07	-4.59819e-11	5.27048e-12	3.22323e-09
		2034	278	1.30291e-10	9.16345e-10	3.68435e-08	3.47441e-06	4.90824e-07	-4.66856e-11	5.362e-12	4.15704e-09
		2035	278	1.32565e-10	1.0193e-09	3.90826e-08	3.6644e-06	4.95089e-07	-4.74051e-11	5.45599e-12	5.35103e-09
		2036	278	1.35006e-10	1.12831e-09	4.1341e-08	3.85536e-06	4.99626e-07	-4.7873e-11	5.52059e-12	6.87707e-09
		2037	278	1.37475e-10	1.24339e-09	4.36238e-08	4.0472e-06	5.04173e-07	-4.84423e-11	5.59514e-12	8.8269e-09
		2038	278	1.39916e-10	1.3646e-09	4.59344e-08	4.23989e-06	5.0863e-07	-4.90783e-11	5.67645e-12	1.13176e-08
		2039	278	1.42255e-10	1.49198e-09	4.82664e-08	4.43336e-06	5.12864e-07	-4.95652e-11	5.73645e-12	1.44986e-08
		2040	278	1.44402e-10	1.62557e-09	5.06254e-08	4.62757e-06	5.1672e-07	-5.01731e-11	5.8111e-12	1.85606e-08
		2041	278	0	1.76539e-09	5.30076e-08	4.82249e-06	0	-5.06991e-11	5.87581e-12	2.37415e-08
		2042	278	0	1.91148e-09	5.54147e-08	5.01806e-06	0	-5.12629e-11	5.94497e-12	3.03558e-08
		2043	278	0	2.0639e-09	5.78615e-08	5.21429e-06	0	-5.21529e-11	6.05251e-12	3.87994e-08
		2044	278	0	2.22276e-09	6.03652e-08	5.41124e-06	0	-5.34144e-11	6.20283e-12	4.95776e-08
		2045	278	0	2.38822e-09	6.29401e-08	5.60903e-06	0	-5.49946e-11	6.39219e-12	6.33352e-08
		2046	278	0	2.56047e-09	6.55912e-08	5.80779e-06	0	-5.66518e-11	6.59178e-12	8.08954e-08
		2047	278	0	2.7397e-09	6.83176e-08	6.00762e-06	0	-5.82899e-11	6.78865e-12	1.03308e-07
		2048	278	0	2.9261e-09	7.11148e-08	6.20862e-06	0	-5.98311e-11	6.97446e-12	1.31915e-07
		2049	278	0	3.11987e-09	7.40035e-08	6.4109e-06	0	-6.18263e-11	7.21558e-12	1.68425e-07
		2050	278	0	3.32113e-09	7.6907e-08	6.61445e-06	0	-6.21513e-11	7.2552e-12	2.15023e-07
	34500ft	2025	278	1.48333e-10	2.98361e-10	2.18341e-08	1.98254e-06	5.23707e-07	-4.86035e-11	5.39341e-12	3.94987e-10
		2026	278	1.45134e-10	3.59821e-10	2.41963e-08	2.17718e-06	5.18027e-07	-4.91637e-11	5.47458e-12	5.33111e-10
		2027	278	1.42263e-10	4.27718e-10	2.65924e-08	2.37372e-06	5.12878e-07	-4.99579e-11	5.58253e-12	7.11531e-10
		2028	278	1.39255e-10	5.02134e-10	2.90243e-08	2.57194e-06	5.07427e-07	-5.0785e-11	5.69325e-12	9.41404e-10
		2029	278	1.36375e-10	5.83164e-10	3.14969e-08	2.7717e-06	5.02153e-07	-5.17171e-11	5.81551e-12	1.23697e-09
		2030	278	1.4148e-10	6.7092e-10	3.40201e-08	2.97294e-06	5.11465e-07	-5.28561e-11	5.96153e-12	1.61655e-09
		2031	278	1.49003e-10	7.65508e-10	3.65781e-08	3.1756e-06	5.24887e-07	-5.36662e-11	6.07022e-12	2.10341e-09
		2032	278	1.53205e-10	8.67006e-10	3.91706e-08	3.37958e-06	5.32237e-07	-5.4465e-11	6.17652e-12	2.72716e-09
		2033	278	1.55942e-10	9.75495e-10	4.18016e-08	3.58479e-06	5.3697e-07	-5.5341e-11	6.28988e-12	3.52561e-09
		2034	278	1.58497e-10	1.09106e-09	4.44699e-08	3.79119e-06	5.41352e-07	-5.619e-11	6.39941e-12	4.54701e-09
		2035	278	1.61275e-10	1.21378e-09	4.71762e-08	3.99871e-06	5.46075e-07	-5.70582e-11	6.51198e-12	5.853e-09
		2036	278	1.64253e-10	1.34371e-09	4.99059e-08	4.2073e-06	5.51093e-07	-5.76251e-11	6.58975e-12	7.52219e-09
		2037	278	1.67264e-10	1.4809e-09	5.26652e-08	4.41687e-06	5.56121e-07	-5.83127e-11	6.67931e-12	9.65493e-09
		2038	278	1.70239e-10	1.62542e-09	5.54581e-08	4.62736e-06	5.61046e-07	-5.90807e-11	6.77686e-12	1.23793e-08
		2039	278	1.73088e-10	1.77729e-09	5.8277e-08	4.83872e-06	5.6572e-07	-5.96672e-11	6.84844e-12	1.58587e-08
		2040	278	1.75703e-10	1.93658e-09	6.11285e-08	5.0509e-06	5.69978e-07	-6.03982e-11	6.93739e-12	2.03017e-08
		2041	278	0	2.10331e-09	6.4008e-08	5.26384e-06	0	-6.10301e-11	7.01452e-12	2.59686e-08
		2042	278	0	2.27753e-09	6.69176e-08	5.47751e-06	0	-6.17075e-11	7.09696e-12	3.32032e-08
		2043	278	0	2.4593e-09	6.98751e-08	5.6919e-06	0	-6.27787e-11	7.22545e-12	4.24388e-08
		2044	278	0	2.64877e-09	7.29013e-08	5.90708e-06	0	-6.4296e-11	7.40475e-12	5.42279e-08
		2045	278	0	2.84611e-09	7.60136e-08	6.12318e-06	0	-6.6197e-11	7.6308e-12	6.9276e-08
		2046	278	0	3.05156e-09	7.92177e-08	6.34034e-06	0	-6.81867e-11	7.86848e-12	8.84833e-08
		2047	278	0	3.26535e-09	8.25126e-08	6.55868e-06	0	-7.01529e-11	8.10292e-12	1.12999e-07
		2048	278	0	3.48769e-09	8.58926e-08	6.77829e-06	0	-7.20013e-11	8.32445e-12	1.44288e-07
		2049	278	0	3.71884e-09	8.93828e-08	6.9993e-06	0	-7.43964e-11	8.61213e-12	1.84223e-07
		2050	278	0	3.95893e-09	9.28909e-08	7.2217e-06	0	-7.47864e-11	8.65955e-12	2.35192e-07
	36500ft	2025	278	1.42815e-10	2.91562e-10	2.13722e-08	1.95982e-06	5.13872e-07	-4.75048e-11	5.26326e-12	3.89765e-10
		2026	278	1.39761e-10	3.51601e-10	2.36824e-08	2.15217e-06	5.08348e-07	-4.80432e-11	5.3412e-12	5.26071e-10
		2027	278	1.37043e-10	4.17918e-10	2.60252e-08	2.34637e-06	5.03381e-07	-4.88064e-11	5.44493e-12	7.02146e-10
		2028	278	1.34214e-10	4.90592e-10	2.84024e-08	2.54221e-06	4.98158e-07	-4.96016e-11	5.55124e-12	9.29001e-10
		2029	278	1.31527e-10	5.69712e-10	3.08188e-08	2.73955e-06	4.93146e-07	-5.04965e-11	5.66845e-12	1.22069e-09
		2030	278	1.36507e-10	6.55386e-10	3.3284e-08	2.93832e-06	5.02397e-07	-5.1593e-11	5.80864e-12	1.59529e-09
		2031	278	1.43823e-10	7.47715e-10	3.57826e-08	3.13848e-06	5.15683e-07	-5.23726e-11	5.91294e-12	2.07578e-09
		2032	278	1.47987e-10	8.46771e-10	3.83141e-08	3.3399e-06	5.23094e-07	-5.31328e-11	6.014e-12	2.69136e-09
		2033	278	1.50683e-10	9.52631e-10	4.08826e-08	3.54253e-06	5.27838e-07	-5.39725e-11	6.12237e-12	3.47934e-09
		2034	278	1.53164e-10	1.06537e-09	4.34869e-08	3.7463e-06	5.32165e-07	-5.47863e-11	6.22711e-12	4.48737e-09
		2035	278	1.5585e-10	1.18507e-09	4.61275e-08	3.95115e-06	5.36812e-07	-5.56173e-11	6.3345e-12	5.77625e-09
		2036	278	1.58725e-10	1.31179e-09	4.87905e-08	4.15703e-06	5.41741e-07	-5.61556e-11	6.4082e-12	7.42358e-09
		2037	278	1.61631e-10	1.44556e-09	5.14818e-08	4.36385e-06	5.46677e-07	-5.68129e-11	6.49351e-12	9.52839e-09
		2038	278	1.64498e-10	1.58645e-09	5.42053e-08	4.57155e-06	5.51504e-07	-5.7549e-11	6.58669e-12	1.22171e-08
		2039	278	1.67239e-10	1.73448e-09	5.69538e-08	4.78009e-06	5.56081e-07	-5.81114e-11	6.65504e-12	1.56509e-08
		2040	278	1.69751e-10	1.88971e-09	5.97337e-08	4.98941e-06	5.6024e-07	-5.8814e-11	6.74023e-12	2.00357e-08
		2041	278	0	2.05217e-09	6.25405e-08	5.19946e-06	0	-5.94207e-11	6.81393e-12	2.56284e-08
		2042	278	0	2.2219e-09	6.53763e-08	5.4102e-06	0	-6.00716e-11	6.89274e-12	3.27683e-08
		2043	278	0	2.39897e-09	6.82584e-08	5.62164e-06	0	-6.11022e-11	7.01576e-12	4.18829e-08
		2044	278	0	2.58349e-09	7.12067e-08	5.83384e-06	0	-6.25643e-11	7.18784e-12	5.35177e-08
		2045	278	0	2.77566e-09	7.42382e-08	6.04692e-06	0	-6.43962e-11	7.40481e-12	6.83687e-08
		2046	278	0	2.97568e-09	7.73579e-08	6.26101e-06	0	-6.63064e-11	7.63256e-12	8.73244e-08
		2047	278	0	3.18379e-09	8.05648e-08	6.47624e-06	0	-6.81941e-11	7.85733e-12	1.11519e-07
		2048	278	0	3.40018e-09	8.3853e-08	6.69271e-06	0	-6.99603e-11	8.06934e-12	1.42399e-07
		2049	278	0	3.62509e-09	8.72474e-08	6.91052e-06	0	-7.22617e-11	8.34471e-12	1.81811e-07
		2050	278	0	3.85866e-09	9.06587e-08	7.12967e-06	0	-7.26328e-11	8.38949e-12	2.32112e-07
	38500ft	2025	278	4.81869e-11	9.82191e-11	7.16491e-09	1.13749e-06	2.98492e-07	-1.59819e-11	1.77773e-12	2.25478e-10
		2026	278	4.71588e-11	1.18455e-10	7.94056e-09	1.24919e-06	2.95291e-07	-1.61617e-11	1.80401e-12	3.04327e-10
		2027	278	4.62475e-11	1.40812e-10	8.72711e-09	1.36198e-06	2.92424e-07	-1.64181e-11	1.83914e-12	4.0618e-10
		2028	278	4.53003e-11	1.65317e-10	9.52516e-09	1.47574e-06	2.89414e-07	-1.66855e-11	1.87517e-12	5.37406e-10
		2029	278	4.44023e-11	1.91999e-10	1.03363e-08	1.59038e-06	2.86531e-07	-1.69867e-11	1.91491e-12	7.06134e-10
		2030	278	4.6069e-11	2.20896e-10	1.1164e-08	1.70587e-06	2.91859e-07	-1.73578e-11	1.96263e-12	9.22824e-10
		2031	278	4.85057e-11	2.52042e-10	1.2003e-08	1.82217e-06	2.99478e-07	-1.76242e-11	1.99841e-12	1.20076e-09
		2032	278	4.98967e-11	2.85463e-10	1.28532e-08	1.93922e-06	3.03742e-07	-1.78828e-11	2.03298e-12	1.55684e-09
		2033	278	5.07958e-11	3.21185e-10	1.3716e-08	2.05697e-06	3.06466e-07	-1.81681e-11	2.07003e-12	2.01265e-09
		2034	278	5.16204e-11	3.59234e-10	1.45908e-08	2.1754e-06	3.08944e-07	-1.84447e-11	2.10583e-12	2.59574e-09
		2035	278	5.25154e-11	3.99637e-10	1.5478e-08	2.29448e-06	3.1161e-07	-1.87273e-11	2.14258e-12	3.34128e-09
		2036	278	5.34755e-11	4.42414e-10	1.63728e-08	2.41416e-06	3.14446e-07	-1.89114e-11	2.16794e-12	4.29417e-09
		2037	278	5.44472e-11	4.8758e-10	1.72771e-08	2.53439e-06	3.1729e-07	-1.91355e-11	2.19722e-12	5.51168e-09
		2038	278	5.54072e-11	5.35153e-10	1.81924e-08	2.65515e-06	3.20075e-07	-1.93852e-11	2.22903e-12	7.06692e-09
		2039	278	5.63252e-11	5.85147e-10	1.91161e-08	2.77641e-06	3.22715e-07	-1.95743e-11	2.2522e-12	9.0532e-09
		2040	278	5.71659e-11	6.37576e-10	2.00503e-08	2.89812e-06	3.25115e-07	-1.98113e-11	2.28113e-12	1.15896e-08
		2041	278	0	6.92454e-10	2.09936e-08	3.02027e-06	0	-2.00164e-11	2.30623e-12	1.48246e-08
		2042	278	0	7.49792e-10	2.19466e-08	3.14283e-06	0	-2.02366e-11	2.3331e-12	1.89546e-08
		2043	278	0	8.09615e-10	2.29152e-08	3.26581e-06	0	-2.0585e-11	2.37495e-12	2.42269e-08
		2044	278	0	8.71964e-10	2.39062e-08	3.38922e-06	0	-2.10788e-11	2.43339e-12	3.09569e-08
		2045	278	0	9.36901e-10	2.49252e-08	3.51316e-06	0	-2.16983e-11	2.50713e-12	3.95473e-08
		2046	278	0	1.0045e-09	2.59738e-08	3.63769e-06	0	-2.23428e-11	2.58442e-12	5.05121e-08
		2047	278	0	1.07484e-09	2.70518e-08	3.7629e-06	0	-2.29786e-11	2.66058e-12	6.4507e-08
		2048	278	0	1.14798e-09	2.81572e-08	3.88882e-06	0	-2.35768e-11	2.73285e-12	8.23691e-08
		2049	278	0	1.22401e-09	2.92981e-08	4.01554e-06	0	-2.43507e-11	2.82615e-12	1.05167e-07
		2050	278	0	1.30297e-09	3.04445e-08	4.14304e-06	0	-2.4472e-11	2.84105e-12	1.34263e-07
	40500ft	2025	278	1.7375e-11	3.5204e-11	2.57002e-09	6.81e-07	1.79238e-07	-5.7614e-12	6.4166e-13	1.34791e-10
		2026	278	1.7012e-11	4.24712e-11	2.84945e-09	7.47994e-07	1.77356e-07	-5.82706e-12	6.51316e-13	1.81929e-10
		2027	278	1.66923e-11	5.05044e-11	3.13284e-09	8.15673e-07	1.75682e-07	-5.9205e-12	6.64195e-13	2.4282e-10
		2028	278	1.63604e-11	5.93138e-11	3.4204e-09	8.83953e-07	1.73927e-07	-6.01797e-12	6.77398e-13	3.21273e-10
		2029	278	1.60469e-11	6.89104e-11	3.71274e-09	9.52782e-07	1.72252e-07	-6.12778e-12	6.91958e-13	4.22148e-10
		2030	278	1.6656e-11	7.93079e-11	4.01107e-09	1.02214e-06	1.75491e-07	-6.2633e-12	7.09457e-13	5.51698e-10
		2031	278	1.7538e-11	9.05189e-11	4.31364e-09	1.092e-06	1.80077e-07	-6.36213e-12	7.22765e-13	7.17868e-10
		2032	278	1.80418e-11	1.02553e-10	4.62035e-09	1.16232e-06	1.82645e-07	-6.45833e-12	7.3566e-13	9.30759e-10
		2033	278	1.83667e-11	1.15421e-10	4.93167e-09	1.23309e-06	1.84283e-07	-6.56368e-12	7.49396e-13	1.20327e-09
		2034	278	1.86639e-11	1.29132e-10	5.24747e-09	1.30427e-06	1.85767e-07	-6.66596e-12	7.62688e-13	1.55189e-09
		2035	278	1.89868e-11	1.43697e-10	5.56783e-09	1.37586e-06	1.87367e-07	-6.77063e-12	7.76351e-13	1.99764e-09
		2036	278	1.93337e-11	1.59122e-10	5.89105e-09	1.44783e-06	1.89071e-07	-6.83995e-12	7.85932e-13	2.56736e-09
		2037	278	1.96852e-11	1.75414e-10	6.21783e-09	1.52014e-06	1.90782e-07	-6.92347e-12	7.96904e-13	3.29529e-09
		2038	278	2.00329e-11	1.9258e-10	6.54865e-09	1.59278e-06	1.9246e-07	-7.01589e-12	8.08736e-13	4.22515e-09
		2039	278	2.0366e-11	2.10626e-10	6.88253e-09	1.66574e-06	1.94053e-07	-7.08519e-12	8.17284e-13	5.41273e-09
		2040	278	2.06713e-11	2.29556e-10	7.22027e-09	1.73898e-06	1.95503e-07	-7.17227e-12	8.27974e-13	6.9292e-09
		2041	278	0	2.49376e-10	7.56133e-09	1.8125e-06	0	-7.2479e-12	8.37285e-13	8.86338e-09
		2042	278	0	2.7009e-10	7.906e-09	1.88628e-06	0	-7.32917e-12	8.47266e-13	1.13327e-08
		2043	278	0	2.91707e-10	8.25636e-09	1.96031e-06	0	-7.457e-12	8.62685e-13	1.44849e-08
		2044	278	0	3.14243e-10	8.61488e-09	2.03462e-06	0	-7.63764e-12	8.84145e-13	1.85087e-08
		2045	278	0	3.37721e-10	8.98366e-09	2.10926e-06	0	-7.86469e-12	9.11262e-13	2.36448e-08
		2046	278	0	3.62168e-10	9.36327e-09	2.18427e-06	0	-8.10038e-12	9.39616e-13	3.02006e-08
		2047	278	0	3.87611e-10	9.75358e-09	2.25969e-06	0	-8.33316e-12	9.67607e-13	3.8568e-08
		2048	278	0	4.14075e-10	1.0154e-08	2.33556e-06	0	-8.55303e-12	9.94255e-13	4.92476e-08
		2049	278	0	4.41593e-10	1.05672e-08	2.41191e-06	0	-8.83493e-12	1.02854e-12	6.28781e-08
		2050	278	0	4.70178e-10	1.09825e-08	2.48876e-06	0	-8.87913e-12	1.03408e-12	8.02744e-08
Pol_Mid	500ft	2025	278	4.58561e-12	4.02955e-11	2.71362e-09	7.28583e-07	9.20804e-08	-6.18438e-12	7.43344e-13	1.26317e-10
		2026	278	4.51283e-12	4.86712e-11	3.00167e-09	8.00732e-07	9.13467e-08	-6.28033e-12	7.65677e-13	1.70755e-10
		2027	278	4.45172e-12	5.79556e-11	3.29368e-09	8.73773e-07	9.07261e-08	-6.41143e-12	7.91533e-13	2.28268e-10
		2028	278	4.39233e-12	6.81749e-11	3.59126e-09	9.47684e-07	9.01189e-08	-6.57098e-12	8.19385e-13	3.02478e-10
		2029	278	4.34798e-12	7.93592e-11	3.89679e-09	1.02247e-06	8.96628e-08	-6.77666e-12	8.51546e-13	3.98013e-10
		2030	278	4.65806e-12	9.15442e-11	4.21174e-09	1.09816e-06	9.28049e-08	-7.01875e-12	8.89125e-13	5.20813e-10
		2031	278	5.0912e-12	1.04761e-10	4.53181e-09	1.17477e-06	9.70238e-08	-7.16478e-12	9.14439e-13	6.78434e-10
		2032	278	5.3586e-12	1.19033e-10	4.85659e-09	1.25223e-06	9.95392e-08	-7.29998e-12	9.38023e-13	8.80488e-10
		2033	278	5.6158e-12	1.34382e-10	5.18772e-09	1.33052e-06	1.019e-07	-7.47363e-12	9.66973e-13	1.13926e-09
		2034	278	5.88648e-12	1.50841e-10	5.52646e-09	1.40965e-06	1.04327e-07	-7.67847e-12	1.00041e-12	1.47043e-09
		2035	278	6.15373e-12	1.68442e-10	5.87254e-09	1.48962e-06	1.06669e-07	-7.88127e-12	1.03461e-12	1.89401e-09
		2036	278	6.42418e-12	1.87215e-10	6.22519e-09	1.57044e-06	1.08988e-07	-8.05761e-12	1.06338e-12	2.43554e-09
		2037	278	6.69772e-12	2.07187e-10	6.58433e-09	1.65209e-06	1.11284e-07	-8.23532e-12	1.09297e-12	3.1276e-09
		2038	278	6.9733e-12	2.28386e-10	6.95018e-09	1.73455e-06	1.1355e-07	-8.41719e-12	1.12301e-12	4.0118e-09
		2039	278	7.24803e-12	2.50839e-10	7.32275e-09	1.81781e-06	1.15765e-07	-8.59626e-12	1.15198e-12	5.14121e-09
		2040	278	7.51495e-12	2.74573e-10	7.70223e-09	1.90187e-06	1.17878e-07	-8.78203e-12	1.18241e-12	6.58357e-09
		2041	278	0	2.99613e-10	8.08782e-09	1.9867e-06	0	-8.94663e-12	1.20943e-12	8.4241e-09
		2042	278	0	3.25986e-10	8.48059e-09	2.07229e-06	0	-9.13986e-12	1.24108e-12	1.0774e-08
		2043	278	0	3.53719e-10	8.88087e-09	2.15864e-06	0	-9.34077e-12	1.27299e-12	1.3774e-08
		2044	278	0	3.82847e-10	9.29017e-09	2.24576e-06	0	-9.57899e-12	1.31046e-12	1.76037e-08
		2045	278	0	4.13406e-10	9.71028e-09	2.33367e-06	0	-9.85439e-12	1.35206e-12	2.24922e-08
		2046	278	0	4.45438e-10	1.01412e-08	2.42239e-06	0	-1.01301e-11	1.39387e-12	2.87321e-08
		2047	278	0	4.78985e-10	1.05843e-08	2.51196e-06	0	-1.04369e-11	1.43964e-12	3.66967e-08
		2048	278	0	5.14094e-10	1.10403e-08	2.60239e-06	0	-1.07646e-11	1.48868e-12	4.68622e-08
		2049	278	0	5.50814e-10	1.15101e-08	2.69373e-06	0	-1.10999e-11	1.53672e-12	5.98368e-08
		2050	278	0	5.89195e-10	1.19956e-08	2.786e-06	0	-1.14817e-11	1.59125e-12	7.63963e-08
	2500ft	2025	278	5.95853e-12	2.81259e-11	1.1435e-09	6.08701e-07	1.04963e-07	-3.38406e-12	5.45234e-13	1.10226e-10
		2026	278	5.86533e-12	3.40388e-11	1.27576e-09	6.69635e-07	1.04139e-07	-3.50038e-12	5.66146e-13	1.48941e-10
		2027	278	5.792e-12	4.0628e-11	1.41227e-09	7.31583e-07	1.03486e-07	-3.62524e-12	5.88506e-13	1.99025e-10
		2028	278	5.72507e-12	4.79161e-11	1.55311e-09	7.94497e-07	1.02887e-07	-3.75198e-12	6.11169e-13	2.63634e-10
		2029	278	5.67979e-12	5.59267e-11	1.69853e-09	8.58342e-07	1.02479e-07	-3.88581e-12	6.34996e-13	3.46792e-10
		2030	278	6.06306e-12	6.46856e-11	1.84918e-09	9.23113e-07	1.0588e-07	-4.03818e-12	6.62059e-13	4.53678e-10
		2031	278	6.60537e-12	7.42161e-11	2.0035e-09	9.88781e-07	1.10514e-07	-4.14728e-12	6.81816e-13	5.90869e-10
		2032	278	6.96026e-12	8.45358e-11	2.1613e-09	1.05529e-06	1.13444e-07	-4.25002e-12	7.00248e-13	7.66731e-10
		2033	278	7.25943e-12	9.56637e-11	2.32331e-09	1.1226e-06	1.15856e-07	-4.37327e-12	7.22251e-13	9.91953e-10
		2034	278	7.55394e-12	1.07622e-10	2.48992e-09	1.1907e-06	1.18183e-07	-4.50823e-12	7.46379e-13	1.28018e-09
		2035	278	7.84378e-12	1.20435e-10	2.66118e-09	1.25958e-06	1.20429e-07	-4.64545e-12	7.71022e-13	1.64882e-09
		2036	278	8.13532e-12	1.34121e-10	2.83597e-09	1.32923e-06	1.22647e-07	-4.7491e-12	7.89611e-13	2.12011e-09
		2037	278	8.42721e-12	1.487e-10	3.01446e-09	1.39961e-06	1.24828e-07	-4.85888e-12	8.09345e-13	2.7224e-09
		2038	278	8.71723e-12	1.64186e-10	3.19657e-09	1.47068e-06	1.26957e-07	-4.96647e-12	8.28836e-13	3.49189e-09
		2039	278	9.00212e-12	1.80598e-10	3.38255e-09	1.54244e-06	1.29015e-07	-5.07743e-12	8.48292e-13	4.47478e-09
		2040	278	9.2753e-12	1.97953e-10	3.57256e-09	1.61485e-06	1.30958e-07	-5.19349e-12	8.68671e-13	5.73001e-09
		2041	278	0	2.16267e-10	3.76621e-09	1.6879e-06	0	-5.29706e-12	8.86654e-13	7.33144e-09
		2042	278	0	2.35557e-10	3.96406e-09	1.76157e-06	0	-5.41685e-12	9.07521e-13	9.37607e-09
		2043	278	0	2.5584e-10	4.16608e-09	1.83584e-06	0	-5.53693e-12	9.28211e-13	1.19863e-08
		2044	278	0	2.77138e-10	4.37305e-09	1.91073e-06	0	-5.67877e-12	9.52612e-13	1.53185e-08
		2045	278	0	2.99473e-10	4.58556e-09	1.98623e-06	0	-5.83506e-12	9.79164e-13	1.95719e-08
		2046	278	0	3.2287e-10	4.80373e-09	2.06236e-06	0	-5.994e-12	1.00602e-12	2.50011e-08
		2047	278	0	3.47356e-10	5.02794e-09	2.13914e-06	0	-6.16418e-12	1.03494e-12	3.19308e-08
		2048	278	0	3.7296e-10	5.2587e-09	2.21657e-06	0	-6.34756e-12	1.06593e-12	4.07756e-08
		2049	278	0	3.9971e-10	5.49663e-09	2.29469e-06	0	-6.53556e-12	1.0955e-12	5.20644e-08
		2050	278	0	4.27636e-10	5.74196e-09	2.37349e-06	0	-6.73899e-12	1.12923e-12	6.64723e-08
	4500ft	2025	278	4.14236e-12	1.11585e-11	5.92741e-10	3.83401e-07	8.7517e-08	-1.54979e-12	2.12998e-13	7.3188e-11
		2026	278	4.07261e-12	1.34947e-11	6.61116e-10	4.21631e-07	8.6777e-08	-1.60128e-12	2.20636e-13	9.88356e-11
		2027	278	4.01518e-12	1.60939e-11	7.31717e-10	4.60449e-07	8.61631e-08	-1.65645e-12	2.2881e-13	1.3199e-10
		2028	278	3.96002e-12	1.89642e-11	8.04575e-10	4.99825e-07	8.55692e-08	-1.71241e-12	2.37111e-13	1.74732e-10
		2029	278	3.91852e-12	2.21141e-11	8.79833e-10	5.39741e-07	8.51196e-08	-1.77171e-12	2.45867e-13	2.2972e-10
		2030	278	4.18188e-12	2.5553e-11	9.57841e-10	5.80193e-07	8.79335e-08	-1.8394e-12	2.55821e-13	3.00377e-10
		2031	278	4.55446e-12	2.92894e-11	1.03779e-09	6.21164e-07	9.1767e-08	-1.88755e-12	2.62971e-13	3.9105e-10
		2032	278	4.79055e-12	3.33293e-11	1.11956e-09	6.6262e-07	9.41155e-08	-1.93286e-12	2.69659e-13	5.0726e-10
		2033	278	5.00294e-12	3.76797e-11	1.20355e-09	7.04539e-07	9.61792e-08	-1.98732e-12	2.77682e-13	6.56062e-10
		2034	278	5.22106e-12	4.23484e-11	1.28995e-09	7.46913e-07	9.82535e-08	-2.04698e-12	2.86464e-13	8.46469e-10
		2035	278	5.43681e-12	4.73441e-11	1.37879e-09	7.8974e-07	1.00263e-07	-2.1074e-12	2.95416e-13	1.08998e-09
		2036	278	5.65457e-12	5.26737e-11	1.46952e-09	8.33006e-07	1.02251e-07	-2.15346e-12	3.02112e-13	1.40126e-09
		2037	278	5.87399e-12	5.83433e-11	1.56217e-09	8.76691e-07	1.04216e-07	-2.20149e-12	3.09244e-13	1.79905e-09
		2038	278	6.09328e-12	6.43589e-11	1.65665e-09	9.20779e-07	1.06144e-07	-2.24737e-12	3.16195e-13	2.30724e-09
		2039	278	6.30998e-12	7.07265e-11	1.75317e-09	9.65255e-07	1.08015e-07	-2.29683e-12	3.23293e-13	2.95634e-09
		2040	278	6.51892e-12	7.74522e-11	1.85179e-09	1.01011e-06	1.09788e-07	-2.34806e-12	3.30707e-13	3.78526e-09
		2041	278	0	8.4542e-11	1.95233e-09	1.05533e-06	0	-2.39415e-12	3.37252e-13	4.84253e-09
		2042	278	0	9.20016e-11	2.0551e-09	1.1009e-06	0	-2.44779e-12	3.44871e-13	6.19237e-09
		2043	278	0	9.98376e-11	2.16006e-09	1.14683e-06	0	-2.50115e-12	3.52402e-13	7.91559e-09
		2044	278	0	1.08057e-10	2.26764e-09	1.1931e-06	0	-2.56472e-12	3.61357e-13	1.01153e-08
		2045	278	0	1.16669e-10	2.37822e-09	1.23974e-06	0	-2.63608e-12	3.71164e-13	1.29232e-08
		2046	278	0	1.25682e-10	2.49189e-09	1.28673e-06	0	-2.70948e-12	3.81141e-13	1.65073e-08
		2047	278	0	1.35107e-10	2.60884e-09	1.3341e-06	0	-2.78714e-12	3.91825e-13	2.10819e-08
		2048	278	0	1.44953e-10	2.72925e-09	1.38186e-06	0	-2.86983e-12	4.03267e-13	2.69206e-08
		2049	278	0	1.55231e-10	2.85348e-09	1.43001e-06	0	-2.95625e-12	4.14254e-13	3.43727e-08
		2050	278	0	1.65953e-10	2.98164e-09	1.47857e-06	0	-3.04844e-12	4.26718e-13	4.38838e-08
	6500ft	2025	278	4.65727e-12	1.18721e-11	6.3286e-10	3.95472e-07	9.27971e-08	-1.66002e-12	2.27285e-13	7.59272e-11
		2026	278	4.58835e-12	1.43594e-11	7.0633e-10	4.3493e-07	9.21079e-08	-1.71607e-12	2.35503e-13	1.02531e-10
		2027	278	4.5328e-12	1.71273e-11	7.82184e-10	4.75003e-07	9.15486e-08	-1.77498e-12	2.44195e-13	1.3692e-10
		2028	278	4.48135e-12	2.01847e-11	8.60502e-10	5.15659e-07	9.10275e-08	-1.83559e-12	2.53099e-13	1.81253e-10
		2029	278	4.44635e-12	2.35406e-11	9.4144e-10	5.56878e-07	9.06714e-08	-1.89985e-12	2.62495e-13	2.38286e-10
		2030	278	4.75835e-12	2.72052e-11	1.02534e-09	5.98656e-07	9.37987e-08	-1.97257e-12	2.73122e-13	3.11572e-10
		2031	278	5.19718e-12	3.11873e-11	1.11135e-09	6.40974e-07	9.80285e-08	-2.02447e-12	2.80766e-13	4.05619e-10
		2032	278	5.47976e-12	3.54937e-11	1.1993e-09	6.83796e-07	1.00658e-07	-2.07247e-12	2.87843e-13	5.26153e-10
		2033	278	5.72677e-12	4.01314e-11	1.28964e-09	7.27099e-07	1.02902e-07	-2.13125e-12	2.96429e-13	6.80493e-10
		2034	278	5.97448e-12	4.51091e-11	1.38263e-09	7.70873e-07	1.05104e-07	-2.19595e-12	3.05856e-13	8.77984e-10
		2035	278	6.21807e-12	5.04358e-11	1.47825e-09	8.15118e-07	1.07225e-07	-2.26078e-12	3.15401e-13	1.13055e-09
		2036	278	6.46309e-12	5.61193e-11	1.57593e-09	8.59819e-07	1.09317e-07	-2.31076e-12	3.22596e-13	1.45341e-09
		2037	278	6.70931e-12	6.21658e-11	1.67569e-09	9.04955e-07	1.1138e-07	-2.3625e-12	3.30218e-13	1.86599e-09
		2038	278	6.95454e-12	6.85818e-11	1.77744e-09	9.50508e-07	1.13397e-07	-2.41212e-12	3.37668e-13	2.39308e-09
		2039	278	7.1958e-12	7.53739e-11	1.88142e-09	9.96464e-07	1.15347e-07	-2.46573e-12	3.45293e-13	3.06631e-09
		2040	278	7.4277e-12	8.25485e-11	1.98768e-09	1.04281e-06	1.17191e-07	-2.521e-12	3.53228e-13	3.92606e-09
		2041	278	0	9.01121e-11	2.09602e-09	1.08954e-06	0	-2.57057e-12	3.60221e-13	5.0226e-09
		2042	278	0	9.80707e-11	2.20672e-09	1.13663e-06	0	-2.62746e-12	3.68287e-13	6.42258e-09
		2043	278	0	1.06431e-10	2.31983e-09	1.18409e-06	0	-2.68561e-12	3.76403e-13	8.20981e-09
		2044	278	0	1.15202e-10	2.43576e-09	1.23192e-06	0	-2.75387e-12	3.85962e-13	1.04913e-08
		2045	278	0	1.24391e-10	2.55496e-09	1.28011e-06	0	-2.83123e-12	3.96507e-13	1.34035e-08
		2046	278	0	1.3401e-10	2.67748e-09	1.32868e-06	0	-2.90967e-12	4.07131e-13	1.71206e-08
		2047	278	0	1.44067e-10	2.80349e-09	1.37763e-06	0	-2.99244e-12	4.18486e-13	2.18651e-08
		2048	278	0	1.54575e-10	2.93325e-09	1.42699e-06	0	-3.08165e-12	4.30745e-13	2.79207e-08
		2049	278	0	1.65545e-10	3.06713e-09	1.47676e-06	0	-3.1745e-12	4.42498e-13	3.56496e-08
		2050	278	0	1.76989e-10	3.20527e-09	1.52695e-06	0	-3.27403e-12	4.55863e-13	4.5514e-08
	8500ft	2025	278	5.88002e-12	1.32515e-11	7.43181e-10	4.17814e-07	1.0427e-07	-1.96932e-12	2.59213e-13	8.13808e-11
		2026	278	5.80701e-12	1.60413e-11	8.32928e-10	4.59696e-07	1.0362e-07	-2.04301e-12	2.69193e-13	1.09879e-10
		2027	278	5.75036e-12	1.91524e-11	9.25562e-10	5.02299e-07	1.03114e-07	-2.1122e-12	2.78987e-13	1.46716e-10
		2028	278	5.70136e-12	2.25948e-11	1.02149e-09	5.45576e-07	1.02673e-07	-2.18945e-12	2.89588e-13	1.94202e-10
		2029	278	5.67758e-12	2.63795e-11	1.12094e-09	5.895e-07	1.02459e-07	-2.2717e-12	3.00797e-13	2.55292e-10
		2030	278	6.14048e-12	3.05184e-11	1.22415e-09	6.34063e-07	1.06554e-07	-2.36037e-12	3.13084e-13	3.33796e-10
		2031	278	6.78873e-12	3.50221e-11	1.33009e-09	6.79238e-07	1.12037e-07	-2.42498e-12	3.2203e-13	4.34547e-10
		2032	278	7.22559e-12	3.98979e-11	1.43823e-09	7.2498e-07	1.15586e-07	-2.47859e-12	3.29764e-13	5.63681e-10
		2033	278	7.59099e-12	4.51539e-11	1.54951e-09	7.71256e-07	1.18472e-07	-2.5522e-12	3.39859e-13	7.29035e-10
		2034	278	7.93782e-12	5.08005e-11	1.66437e-09	8.1806e-07	1.21149e-07	-2.63554e-12	3.51161e-13	9.40623e-10
		2035	278	8.277e-12	5.68485e-11	1.78253e-09	8.65387e-07	1.2371e-07	-2.71387e-12	3.62115e-13	1.21122e-09
		2036	278	8.61694e-12	6.33068e-11	1.90349e-09	9.13222e-07	1.26225e-07	-2.7788e-12	3.7081e-13	1.55713e-09
		2037	278	8.95919e-12	7.01831e-11	2.02714e-09	9.6154e-07	1.28707e-07	-2.84261e-12	3.79682e-13	1.99917e-09
		2038	278	9.30058e-12	7.74852e-11	2.15346e-09	1.01032e-06	1.31136e-07	-2.90603e-12	3.88536e-13	2.5639e-09
		2039	278	9.63536e-12	8.52207e-11	2.28279e-09	1.05956e-06	1.33476e-07	-2.97503e-12	3.97705e-13	3.28521e-09
		2040	278	9.95796e-12	9.33978e-11	2.41508e-09	1.10922e-06	1.35692e-07	-3.04392e-12	4.07023e-13	4.20636e-09
		2041	278	0	1.02024e-10	2.55e-09	1.15932e-06	0	-3.10475e-12	4.15152e-13	5.38111e-09
		2042	278	0	1.11106e-10	2.68764e-09	1.20982e-06	0	-3.16893e-12	4.23999e-13	6.88094e-09
		2043	278	0	1.20651e-10	2.82862e-09	1.26072e-06	0	-3.24559e-12	4.33932e-13	8.79563e-09
		2044	278	0	1.3067e-10	2.97314e-09	1.31202e-06	0	-3.3286e-12	4.44977e-13	1.12398e-08
		2045	278	0	1.41173e-10	3.12206e-09	1.36373e-06	0	-3.42857e-12	4.5775e-13	1.43597e-08
		2046	278	0	1.52173e-10	3.27503e-09	1.41586e-06	0	-3.52178e-12	4.69866e-13	1.8342e-08
		2047	278	0	1.63679e-10	3.43218e-09	1.46841e-06	0	-3.61857e-12	4.82652e-13	2.34249e-08
		2048	278	0	1.75706e-10	3.59419e-09	1.5214e-06	0	-3.73023e-12	4.97156e-13	2.99124e-08
		2049	278	0	1.88267e-10	3.76136e-09	1.57485e-06	0	-3.84366e-12	5.10926e-13	3.81925e-08
		2050	278	0	2.01376e-10	3.93405e-09	1.62875e-06	0	-3.96859e-12	5.26806e-13	4.87604e-08
	10500ft	2025	278	7.55665e-12	2.01549e-11	1.09078e-09	5.15278e-07	1.18204e-07	-3.06118e-12	4.13185e-13	9.85803e-11
		2026	278	7.48167e-12	2.44475e-11	1.22882e-09	5.67504e-07	1.17616e-07	-3.19474e-12	4.32039e-13	1.33133e-10
		2027	278	7.4321e-12	2.92586e-11	1.37158e-09	6.20837e-07	1.17226e-07	-3.31341e-12	4.49981e-13	1.77815e-10
		2028	278	7.39662e-12	3.46074e-11	1.52005e-09	6.75205e-07	1.16946e-07	-3.45151e-12	4.69812e-13	2.35438e-10
		2029	278	7.39898e-12	4.05153e-11	1.67462e-09	7.30568e-07	1.16965e-07	-3.59822e-12	4.9071e-13	3.09593e-10
		2030	278	8.04283e-12	4.7005e-11	1.83549e-09	7.86906e-07	1.21947e-07	-3.75297e-12	5.13412e-13	4.04912e-10
		2031	278	8.9398e-12	5.40968e-11	2.00111e-09	8.44183e-07	1.28568e-07	-3.87024e-12	5.30752e-13	5.27269e-10
		2032	278	9.57141e-12	6.18057e-11	2.17022e-09	9.0233e-07	1.33032e-07	-3.96156e-12	5.45162e-13	6.84123e-10
		2033	278	1.00818e-11	7.01477e-11	2.34475e-09	9.61297e-07	1.36533e-07	-4.09364e-12	5.64363e-13	8.85004e-10
		2034	278	1.05415e-11	7.91434e-11	2.52557e-09	1.02108e-06	1.39611e-07	-4.24593e-12	5.86203e-13	1.14208e-09
		2035	278	1.09856e-11	8.88143e-11	2.712e-09	1.08166e-06	1.42522e-07	-4.38589e-12	6.07187e-13	1.47089e-09
		2036	278	1.14268e-11	9.91791e-11	2.90345e-09	1.14304e-06	1.45355e-07	-4.50781e-12	6.24815e-13	1.89124e-09
		2037	278	1.18702e-11	1.10254e-10	3.09957e-09	1.20517e-06	1.48148e-07	-4.62495e-12	6.42354e-13	2.42845e-09
		2038	278	1.23096e-11	1.22056e-10	3.30051e-09	1.26803e-06	1.50866e-07	-4.74443e-12	6.60113e-13	3.11479e-09
		2039	278	1.27357e-11	1.346e-10	3.50669e-09	1.3316e-06	1.53455e-07	-4.8701e-12	6.77925e-13	3.99147e-09
		2040	278	1.31443e-11	1.47904e-10	3.71796e-09	1.39586e-06	1.55897e-07	-4.99409e-12	6.95871e-13	5.11107e-09
		2041	278	0	1.61982e-10	3.93369e-09	1.46078e-06	0	-5.10221e-12	7.11463e-13	6.53905e-09
		2042	278	0	1.76847e-10	4.15373e-09	1.52634e-06	0	-5.21113e-12	7.2801e-13	8.36223e-09
		2043	278	0	1.92517e-10	4.37966e-09	1.59252e-06	0	-5.35212e-12	7.47436e-13	1.06898e-08
		2044	278	0	2.09009e-10	4.61153e-09	1.65933e-06	0	-5.49793e-12	7.68359e-13	1.3661e-08
		2045	278	0	2.26346e-10	4.85094e-09	1.72678e-06	0	-5.67684e-12	7.92846e-13	1.74537e-08
		2046	278	0	2.4455e-10	5.09686e-09	1.79488e-06	0	-5.83544e-12	8.15394e-13	2.22949e-08
		2047	278	0	2.63642e-10	5.34944e-09	1.86362e-06	0	-5.99971e-12	8.39175e-13	2.8474e-08
		2048	278	0	2.83649e-10	5.6102e-09	1.93304e-06	0	-6.19641e-12	8.66709e-13	3.63608e-08
		2049	278	0	3.04595e-10	5.87914e-09	2.00315e-06	0	-6.38907e-12	8.9285e-13	4.64269e-08
		2050	278	0	3.26509e-10	6.1573e-09	2.07395e-06	0	-6.60817e-12	9.23057e-13	5.92743e-08
	12500ft	2025	278	7.22364e-12	1.34347e-11	9.10298e-10	4.20693e-07	1.1557e-07	-2.31316e-12	2.69992e-13	8.38403e-11
		2026	278	7.14568e-12	1.62814e-11	1.02336e-09	4.63124e-07	1.14945e-07	-2.40639e-12	2.81263e-13	1.13178e-10
		2027	278	7.09385e-12	1.94643e-11	1.13999e-09	5.06373e-07	1.14527e-07	-2.4866e-12	2.9155e-13	1.51094e-10
		2028	278	7.05654e-12	2.29944e-11	1.26098e-09	5.5038e-07	1.14226e-07	-2.58237e-12	3.03318e-13	1.99968e-10
		2029	278	7.05467e-12	2.68842e-11	1.38665e-09	5.95113e-07	1.14211e-07	-2.68448e-12	3.15772e-13	2.6284e-10
		2030	278	7.63982e-12	3.11468e-11	1.51711e-09	6.40557e-07	1.18853e-07	-2.79053e-12	3.29029e-13	3.43635e-10
		2031	278	8.45569e-12	3.57936e-11	1.6511e-09	6.86679e-07	1.25038e-07	-2.86905e-12	3.38873e-13	4.47329e-10
		2032	278	9.02673e-12	4.08326e-11	1.78766e-09	7.33423e-07	1.29191e-07	-2.92851e-12	3.46778e-13	5.80235e-10
		2033	278	9.47995e-12	4.62725e-11	1.92832e-09	7.80751e-07	1.32395e-07	-3.01841e-12	3.57887e-13	7.5042e-10
		2034	278	9.88777e-12	5.2125e-11	2.07372e-09	8.28656e-07	1.35213e-07	-3.12235e-12	3.70582e-13	9.68187e-10
		2035	278	1.02822e-11	5.84021e-11	2.22329e-09	8.77133e-07	1.37883e-07	-3.21548e-12	3.82394e-13	1.24668e-09
		2036	278	1.06734e-11	6.51139e-11	2.37657e-09	9.26164e-07	1.40482e-07	-3.29675e-12	3.92317e-13	1.6027e-09
		2037	278	1.1065e-11	7.22692e-11	2.5333e-09	9.75725e-07	1.43035e-07	-3.37389e-12	4.02069e-13	2.05764e-09
		2038	278	1.1451e-11	7.98766e-11	2.69353e-09	1.0258e-06	1.45509e-07	-3.45212e-12	4.11983e-13	2.63885e-09
		2039	278	1.18232e-11	8.79453e-11	2.85773e-09	1.07636e-06	1.47855e-07	-3.53815e-12	4.22327e-13	3.38121e-09
		2040	278	1.21779e-11	9.64842e-11	3.02576e-09	1.1274e-06	1.50056e-07	-3.6222e-12	4.32618e-13	4.32924e-09
		2041	278	0	1.05502e-10	3.19715e-09	1.17891e-06	0	-3.69554e-12	4.41514e-13	5.53816e-09
		2042	278	0	1.15005e-10	3.37176e-09	1.23086e-06	0	-3.76735e-12	4.50613e-13	7.08162e-09
		2043	278	0	1.25003e-10	3.55085e-09	1.28325e-06	0	-3.86497e-12	4.62034e-13	9.05201e-09
		2044	278	0	1.35507e-10	3.73443e-09	1.33608e-06	0	-3.96424e-12	4.74027e-13	1.15673e-08
		2045	278	0	1.46528e-10	3.9238e-09	1.38935e-06	0	-4.08919e-12	4.88534e-13	1.47779e-08
		2046	278	0	1.5808e-10	4.11816e-09	1.44308e-06	0	-4.19829e-12	5.01508e-13	1.88761e-08
		2047	278	0	1.70176e-10	4.31758e-09	1.49727e-06	0	-4.30997e-12	5.15025e-13	2.41068e-08
		2048	278	0	1.82828e-10	4.52327e-09	1.55193e-06	0	-4.44629e-12	5.3112e-13	3.07831e-08
		2049	278	0	1.96053e-10	4.73538e-09	1.60708e-06	0	-4.58201e-12	5.4631e-13	3.9304e-08
		2050	278	0	2.09866e-10	4.95461e-09	1.66273e-06	0	-4.73516e-12	5.64049e-13	5.01794e-08
	14500ft	2025	278	6.17851e-12	1.32547e-11	8.46335e-10	4.17865e-07	1.06883e-07	-2.10273e-12	2.56937e-13	8.17886e-11
		2026	278	6.0973e-12	1.60399e-11	9.46111e-10	4.59676e-07	1.06179e-07	-2.17661e-12	2.66653e-13	1.10428e-10
		2027	278	6.03781e-12	1.91432e-11	1.04908e-09	5.02179e-07	1.05659e-07	-2.25053e-12	2.76592e-13	1.47443e-10
		2028	278	5.98701e-12	2.25749e-11	1.15549e-09	5.45336e-07	1.05214e-07	-2.32953e-12	2.87049e-13	1.95157e-10
		2029	278	5.96076e-12	2.63457e-11	1.26557e-09	5.89123e-07	1.04983e-07	-2.41333e-12	2.98083e-13	2.56535e-10
		2030	278	6.38469e-12	3.04674e-11	1.3797e-09	6.33532e-07	1.08652e-07	-2.50616e-12	3.10404e-13	3.35402e-10
		2031	278	6.97817e-12	3.49506e-11	1.4967e-09	6.78545e-07	1.1359e-07	-2.57305e-12	3.19391e-13	4.3661e-10
		2032	278	7.37705e-12	3.98031e-11	1.61624e-09	7.24118e-07	1.16791e-07	-2.63217e-12	3.27431e-13	5.66319e-10
		2033	278	7.71044e-12	4.5033e-11	1.73908e-09	7.70223e-07	1.19401e-07	-2.70814e-12	3.37505e-13	7.32405e-10
		2034	278	8.03145e-12	5.06507e-11	1.86563e-09	8.16853e-07	1.21861e-07	-2.7929e-12	3.48702e-13	9.44921e-10
		2035	278	8.34482e-12	5.6667e-11	1.99574e-09	8.64005e-07	1.24216e-07	-2.87564e-12	3.59829e-13	1.2167e-09
		2036	278	8.65772e-12	6.3091e-11	2.12872e-09	9.11664e-07	1.26523e-07	-2.94127e-12	3.68504e-13	1.56412e-09
		2037	278	8.97076e-12	6.99305e-11	2.26457e-09	9.59808e-07	1.2879e-07	-3.00812e-12	3.77519e-13	2.00807e-09
		2038	278	9.28009e-12	7.71934e-11	2.40316e-09	1.00842e-06	1.30992e-07	-3.07263e-12	3.86394e-13	2.57524e-09
		2039	278	9.58119e-12	8.48873e-11	2.54486e-09	1.05748e-06	1.331e-07	-3.14291e-12	3.95486e-13	3.29966e-09
		2040	278	9.86835e-12	9.30204e-11	2.6897e-09	1.10698e-06	1.3508e-07	-3.21459e-12	4.04858e-13	4.22478e-09
		2041	278	0	1.016e-10	2.83738e-09	1.15691e-06	0	-3.27844e-12	4.13085e-13	5.4046e-09
		2042	278	0	1.10634e-10	2.98814e-09	1.20724e-06	0	-3.34883e-12	4.22307e-13	6.91089e-09
		2043	278	0	1.20129e-10	3.14232e-09	1.25798e-06	0	-3.42642e-12	4.32118e-13	8.83383e-09
		2044	278	0	1.30096e-10	3.30033e-09	1.30913e-06	0	-3.51388e-12	4.43317e-13	1.12885e-08
		2045	278	0	1.40546e-10	3.46286e-09	1.36069e-06	0	-3.61534e-12	4.55946e-13	1.44219e-08
		2046	278	0	1.5149e-10	3.6298e-09	1.41268e-06	0	-3.71442e-12	4.68304e-13	1.84213e-08
		2047	278	0	1.6294e-10	3.80134e-09	1.46509e-06	0	-3.81821e-12	4.81444e-13	2.3526e-08
		2048	278	0	1.74909e-10	3.97802e-09	1.51795e-06	0	-3.93384e-12	4.95961e-13	3.00415e-08
		2049	278	0	1.87411e-10	4.16023e-09	1.57126e-06	0	-4.0532e-12	5.09901e-13	3.83572e-08
		2050	278	0	2.00461e-10	4.34828e-09	1.62505e-06	0	-4.18275e-12	5.25814e-13	4.89706e-08
	16500ft	2025	278	6.07949e-12	1.38095e-11	8.62136e-10	4.26521e-07	1.06023e-07	-2.12192e-12	2.64133e-13	8.29239e-11
		2026	278	5.99146e-12	1.67025e-11	9.61553e-10	4.69074e-07	1.05253e-07	-2.19189e-12	2.73744e-13	1.11968e-10
		2027	278	5.92351e-12	1.99219e-11	1.06417e-09	5.1229e-07	1.04654e-07	-2.267e-12	2.84057e-13	1.49505e-10
		2028	278	5.86279e-12	2.3478e-11	1.17004e-09	5.56137e-07	1.04117e-07	-2.34337e-12	2.9454e-13	1.97893e-10
		2029	278	5.82419e-12	2.73817e-11	1.27936e-09	6.00594e-07	1.03773e-07	-2.42417e-12	3.05584e-13	2.60137e-10
		2030	278	6.21737e-12	3.16448e-11	1.39262e-09	6.45657e-07	1.07219e-07	-2.5164e-12	3.18169e-13	3.40114e-10
		2031	278	6.77102e-12	3.6278e-11	1.50866e-09	6.9131e-07	1.11891e-07	-2.58206e-12	3.27289e-13	4.42743e-10
		2032	278	7.13512e-12	4.12894e-11	1.62732e-09	7.37514e-07	1.1486e-07	-2.64394e-12	3.35794e-13	5.74271e-10
		2033	278	7.44591e-12	4.66876e-11	1.74915e-09	7.84245e-07	1.17335e-07	-2.71822e-12	3.45978e-13	7.42683e-10
		2034	278	7.75458e-12	5.24828e-11	1.87445e-09	8.31495e-07	1.19742e-07	-2.79967e-12	3.57162e-13	9.58175e-10
		2035	278	8.05698e-12	5.8686e-11	2.00325e-09	8.79262e-07	1.22055e-07	-2.88244e-12	3.68587e-13	1.23376e-09
		2036	278	8.35958e-12	6.53063e-11	2.13473e-09	9.27531e-07	1.24326e-07	-2.94521e-12	3.77227e-13	1.58604e-09
		2037	278	8.66168e-12	7.23516e-11	2.26899e-09	9.76281e-07	1.26552e-07	-3.01137e-12	3.86414e-13	2.0362e-09
		2038	278	8.95999e-12	7.98296e-11	2.40584e-09	1.02549e-06	1.28713e-07	-3.07378e-12	3.95347e-13	2.61131e-09
		2039	278	9.25106e-12	8.77483e-11	2.5456e-09	1.07515e-06	1.30787e-07	-3.14138e-12	4.04417e-13	3.34586e-09
		2040	278	9.52813e-12	9.61155e-11	2.6884e-09	1.12525e-06	1.32731e-07	-3.21182e-12	4.13912e-13	4.2839e-09
		2041	278	0	1.04939e-10	2.83396e-09	1.17576e-06	0	-3.27512e-12	4.22297e-13	5.48026e-09
		2042	278	0	1.14226e-10	2.98271e-09	1.22669e-06	0	-3.34838e-12	4.32034e-13	7.00767e-09
		2043	278	0	1.23985e-10	3.13462e-09	1.27801e-06	0	-3.42202e-12	4.41717e-13	8.95756e-09
		2044	278	0	1.34226e-10	3.29028e-09	1.32975e-06	0	-3.50915e-12	4.53173e-13	1.14467e-08
		2045	278	0	1.44959e-10	3.45018e-09	1.38189e-06	0	-3.60638e-12	4.65714e-13	1.46239e-08
		2046	278	0	1.56197e-10	3.61449e-09	1.43446e-06	0	-3.70631e-12	4.7846e-13	1.86794e-08
		2047	278	0	1.67951e-10	3.78341e-09	1.48745e-06	0	-3.81201e-12	4.92119e-13	2.38557e-08
		2048	278	0	1.80236e-10	3.95729e-09	1.54089e-06	0	-3.92521e-12	5.06751e-13	3.04624e-08
		2049	278	0	1.93065e-10	4.13661e-09	1.59479e-06	0	-4.04397e-12	5.20897e-13	3.88947e-08
		2050	278	0	2.06453e-10	4.32156e-09	1.64916e-06	0	-4.17065e-12	5.36896e-13	4.96568e-08
	18500ft	2025	278	1.03648e-11	2.16112e-11	1.42544e-09	5.33569e-07	1.38436e-07	-3.53943e-12	4.27165e-13	1.04638e-10
		2026	278	1.02285e-11	2.61855e-11	1.59388e-09	5.87329e-07	1.37523e-07	-3.65432e-12	4.42664e-13	1.41292e-10
		2027	278	1.01395e-11	3.12883e-11	1.76761e-09	6.4201e-07	1.36923e-07	-3.77698e-12	4.59191e-13	1.8867e-10
		2028	278	1.00703e-11	3.69362e-11	1.94673e-09	6.97553e-07	1.36455e-07	-3.90169e-12	4.75946e-13	2.49746e-10
		2029	278	1.00437e-11	4.31464e-11	2.1316e-09	7.53917e-07	1.36275e-07	-4.03408e-12	4.93618e-13	3.28319e-10
		2030	278	1.06897e-11	4.99381e-11	2.32314e-09	8.11086e-07	1.40589e-07	-4.18754e-12	5.14005e-13	4.29279e-10
		2031	278	1.15725e-11	5.73288e-11	2.51954e-09	8.69036e-07	1.46279e-07	-4.30063e-12	5.29312e-13	5.58836e-10
		2032	278	1.21735e-11	6.5332e-11	2.72036e-09	9.27714e-07	1.5003e-07	-4.40318e-12	5.4309e-13	7.2488e-10
		2033	278	1.26635e-11	7.39618e-11	2.92659e-09	9.87085e-07	1.53019e-07	-4.52793e-12	5.5976e-13	9.37489e-10
		2034	278	1.31318e-11	8.32349e-11	3.1388e-09	1.04714e-06	1.55823e-07	-4.6661e-12	5.78224e-13	1.20954e-09
		2035	278	1.35893e-11	9.31695e-11	3.35706e-09	1.10787e-06	1.58514e-07	-4.80592e-12	5.97003e-13	1.55745e-09
		2036	278	1.40454e-11	1.03781e-10	3.57998e-09	1.16926e-06	1.61152e-07	-4.91423e-12	6.11619e-13	2.00219e-09
		2037	278	1.44979e-11	1.15083e-10	3.80783e-09	1.23128e-06	1.63727e-07	-5.02924e-12	6.27161e-13	2.57051e-09
		2038	278	1.49423e-11	1.27089e-10	4.04035e-09	1.29391e-06	1.66218e-07	-5.13883e-12	6.42242e-13	3.29657e-09
		2039	278	1.53736e-11	1.39812e-10	4.27768e-09	1.35714e-06	1.68599e-07	-5.24891e-12	6.56719e-13	4.22392e-09
		2040	278	1.57804e-11	1.53264e-10	4.52006e-09	1.42093e-06	1.70815e-07	-5.36454e-12	6.71951e-13	5.4082e-09
		2041	278	0	1.67458e-10	4.767e-09	1.48526e-06	0	-5.46806e-12	6.85425e-13	6.91856e-09
		2042	278	0	1.82405e-10	5.01923e-09	1.55013e-06	0	-5.58831e-12	7.01082e-13	8.84686e-09
		2043	278	0	1.98119e-10	5.27664e-09	1.61553e-06	0	-5.70742e-12	7.16421e-13	1.13086e-08
		2044	278	0	2.14615e-10	5.5402e-09	1.68144e-06	0	-5.84874e-12	7.34595e-13	1.4451e-08
		2045	278	0	2.3191e-10	5.81058e-09	1.74788e-06	0	-6.00376e-12	7.543e-13	1.84622e-08
		2046	278	0	2.50022e-10	6.08792e-09	1.81485e-06	0	-6.1614e-12	7.74179e-13	2.35822e-08
		2047	278	0	2.6897e-10	6.37268e-09	1.88236e-06	0	-6.32944e-12	7.9555e-13	3.01172e-08
		2048	278	0	2.88776e-10	6.66537e-09	1.95044e-06	0	-6.50952e-12	8.18465e-13	3.84581e-08
		2049	278	0	3.09461e-10	6.96664e-09	2.01908e-06	0	-6.69824e-12	8.41256e-13	4.91037e-08
		2050	278	0	3.31047e-10	7.27681e-09	2.08832e-06	0	-6.89828e-12	8.66305e-13	6.26907e-08
	20500ft	2025	278	1.41043e-11	3.09577e-11	2.10975e-09	6.3861e-07	1.61489e-07	-5.2601e-12	6.23623e-13	1.24419e-10
		2026	278	1.39546e-11	3.755e-11	2.36228e-09	7.03325e-07	1.6063e-07	-5.42955e-12	6.46256e-13	1.68029e-10
		2027	278	1.38772e-11	4.49146e-11	2.62264e-09	7.6921e-07	1.60184e-07	-5.60994e-12	6.70301e-13	2.2441e-10
		2028	278	1.38338e-11	5.30755e-11	2.89098e-09	8.36177e-07	1.59933e-07	-5.79331e-12	6.94645e-13	2.97105e-10
		2029	278	1.38541e-11	6.20575e-11	3.16785e-09	9.04166e-07	1.60051e-07	-5.98825e-12	7.20319e-13	3.90639e-10
		2030	278	1.4758e-11	7.18888e-11	3.45474e-09	9.73155e-07	1.65189e-07	-6.21613e-12	7.50146e-13	5.10834e-10
		2031	278	1.5963e-11	8.25955e-11	3.74902e-09	1.04311e-06	1.71801e-07	-6.38707e-12	7.72981e-13	6.65083e-10
		2032	278	1.6812e-11	9.41972e-11	4.04992e-09	1.11396e-06	1.76311e-07	-6.53903e-12	7.93148e-13	8.62783e-10
		2033	278	1.74983e-11	1.06715e-10	4.35895e-09	1.18567e-06	1.79873e-07	-6.72518e-12	8.17681e-13	1.11594e-09
		2034	278	1.8143e-11	1.20173e-10	4.67705e-09	1.25822e-06	1.83157e-07	-6.93242e-12	8.44979e-13	1.43988e-09
		2035	278	1.8772e-11	1.34599e-10	5.00427e-09	1.3316e-06	1.86305e-07	-7.14172e-12	8.7268e-13	1.85417e-09
		2036	278	1.93985e-11	1.50016e-10	5.33859e-09	1.40579e-06	1.89388e-07	-7.30554e-12	8.94566e-13	2.38377e-09
		2037	278	2.0019e-11	1.66444e-10	5.68047e-09	1.48076e-06	1.92393e-07	-7.48017e-12	9.17842e-13	3.06056e-09
		2038	278	2.06279e-11	1.83903e-10	6.02956e-09	1.55649e-06	1.95297e-07	-7.64733e-12	9.40388e-13	3.92518e-09
		2039	278	2.12181e-11	2.02412e-10	6.38575e-09	1.63294e-06	1.98071e-07	-7.80885e-12	9.61392e-13	5.02954e-09
		2040	278	2.17732e-11	2.21991e-10	6.74946e-09	1.71009e-06	2.00646e-07	-7.97928e-12	9.83558e-13	6.43987e-09
		2041	278	0	2.42655e-10	7.1199e-09	1.78791e-06	0	-8.13153e-12	1.00318e-12	8.23857e-09
		2042	278	0	2.64423e-10	7.4982e-09	1.86638e-06	0	-8.3089e-12	1.02602e-12	1.0535e-08
		2043	278	0	2.87314e-10	7.88411e-09	1.94549e-06	0	-8.483e-12	1.04818e-12	1.34667e-08
		2044	278	0	3.1135e-10	8.27908e-09	2.02523e-06	0	-8.68989e-12	1.07445e-12	1.72091e-08
		2045	278	0	3.36554e-10	8.68399e-09	2.10561e-06	0	-8.9147e-12	1.10277e-12	2.19862e-08
		2046	278	0	3.62954e-10	9.09897e-09	2.18664e-06	0	-9.14192e-12	1.13122e-12	2.80837e-08
		2047	278	0	3.90576e-10	9.52472e-09	2.26832e-06	0	-9.38526e-12	1.16187e-12	3.58665e-08
		2048	278	0	4.1945e-10	9.96202e-09	2.35067e-06	0	-9.64587e-12	1.19474e-12	4.57999e-08
		2049	278	0	4.49608e-10	1.04117e-08	2.43371e-06	0	-9.91895e-12	1.22796e-12	5.84782e-08
		2050	278	0	4.81082e-10	1.08742e-08	2.51745e-06	0	-1.02074e-11	1.26389e-12	7.46595e-08
	22500ft	2025	278	1.98763e-11	4.261e-11	2.95402e-09	7.49216e-07	1.91706e-07	-7.39369e-12	8.68958e-13	1.46339e-10
		2026	278	1.96826e-11	5.17194e-11	3.31045e-09	8.25425e-07	1.9077e-07	-7.6311e-12	9.0054e-13	1.97638e-10
		2027	278	1.95991e-11	6.19056e-11	3.67787e-09	9.03059e-07	1.90365e-07	-7.88336e-12	9.3401e-13	2.63962e-10
		2028	278	1.957e-11	7.32019e-11	4.05649e-09	9.82002e-07	1.90223e-07	-8.13976e-12	9.67864e-13	3.49482e-10
		2029	278	1.9635e-11	8.5643e-11	4.44709e-09	1.06218e-06	1.90539e-07	-8.41266e-12	1.00358e-12	4.59522e-10
		2030	278	2.09116e-11	9.9268e-11	4.85184e-09	1.14355e-06	1.96636e-07	-8.7332e-12	1.04524e-12	6.00932e-10
		2031	278	2.25935e-11	1.14114e-10	5.26716e-09	1.22608e-06	2.0439e-07	-8.97621e-12	1.07751e-12	7.82409e-10
		2032	278	2.37985e-11	1.30208e-10	5.69179e-09	1.30969e-06	2.0977e-07	-9.18965e-12	1.10567e-12	1.01501e-09
		2033	278	2.4755e-11	1.47579e-10	6.12796e-09	1.39432e-06	2.13944e-07	-9.45228e-12	1.14006e-12	1.31286e-09
		2034	278	2.56379e-11	1.66263e-10	6.577e-09	1.47996e-06	2.17726e-07	-9.74555e-12	1.17841e-12	1.694e-09
		2035	278	2.64981e-11	1.86297e-10	7.039e-09	1.56659e-06	2.21348e-07	-1.00413e-11	1.21729e-12	2.18144e-09
		2036	278	2.73536e-11	2.07715e-10	7.51113e-09	1.65419e-06	2.24893e-07	-1.02743e-11	1.24827e-12	2.80456e-09
		2037	278	2.81987e-11	2.30544e-10	7.99408e-09	1.74272e-06	2.2834e-07	-1.05232e-11	1.28123e-12	3.60085e-09
		2038	278	2.90255e-11	2.54814e-10	8.48739e-09	1.83216e-06	2.31664e-07	-1.07622e-11	1.31313e-12	4.61816e-09
		2039	278	2.98248e-11	2.80551e-10	8.99066e-09	1.92246e-06	2.34832e-07	-1.09877e-11	1.34231e-12	5.91754e-09
		2040	278	3.05734e-11	3.07781e-10	9.50448e-09	2.0136e-06	2.37761e-07	-1.12262e-11	1.37314e-12	7.57692e-09
		2041	278	0	3.36529e-10	1.00277e-08	2.10553e-06	0	-1.14391e-11	1.40046e-12	9.69325e-09
		2042	278	0	3.66818e-10	1.0562e-08	2.19825e-06	0	-1.16873e-11	1.43224e-12	1.23952e-08
		2043	278	0	3.98676e-10	1.11069e-08	2.29172e-06	0	-1.19297e-11	1.46292e-12	1.58446e-08
		2044	278	0	4.32131e-10	1.16645e-08	2.38594e-06	0	-1.22181e-11	1.49931e-12	2.02479e-08
		2045	278	0	4.67218e-10	1.22359e-08	2.48091e-06	0	-1.25296e-11	1.5384e-12	2.58685e-08
		2046	278	0	5.03973e-10	1.28212e-08	2.57664e-06	0	-1.28432e-11	1.57756e-12	3.30429e-08
		2047	278	0	5.42432e-10	1.34214e-08	2.67315e-06	0	-1.318e-11	1.61978e-12	4.22e-08
		2048	278	0	5.82637e-10	1.40377e-08	2.77045e-06	0	-1.35408e-11	1.66509e-12	5.38877e-08
		2049	278	0	6.24631e-10	1.46709e-08	2.86855e-06	0	-1.39178e-11	1.71129e-12	6.88049e-08
		2050	278	0	6.68459e-10	1.53219e-08	2.96748e-06	0	-1.43156e-11	1.76077e-12	8.78437e-08
	24500ft	2025	278	2.69939e-11	5.76021e-11	4.05477e-09	8.71105e-07	2.23409e-07	-1.01688e-11	1.18563e-12	1.70241e-10
		2026	278	2.67527e-11	6.99537e-11	4.54685e-09	9.59967e-07	2.22409e-07	-1.04945e-11	1.22879e-12	2.29928e-10
		2027	278	2.6666e-11	8.37751e-11	5.05403e-09	1.05053e-06	2.22048e-07	-1.08401e-11	1.27443e-12	3.07102e-10
		2028	278	2.66581e-11	9.9112e-11	5.5766e-09	1.14265e-06	2.22015e-07	-1.11915e-11	1.32059e-12	4.06617e-10
		2029	278	2.67818e-11	1.16011e-10	6.11567e-09	1.23624e-06	2.2253e-07	-1.15657e-11	1.3693e-12	5.3467e-10
		2030	278	2.85237e-11	1.34527e-10	6.67428e-09	1.33124e-06	2.29652e-07	-1.20069e-11	1.42627e-12	6.99231e-10
		2031	278	3.07989e-11	1.54709e-10	7.2476e-09	1.42761e-06	2.38636e-07	-1.23439e-11	1.47077e-12	9.10424e-10
		2032	278	3.24493e-11	1.76595e-10	7.83377e-09	1.52525e-06	2.44947e-07	-1.26372e-11	1.50928e-12	1.18112e-09
		2033	278	3.37484e-11	2.00226e-10	8.4359e-09	1.6241e-06	2.49802e-07	-1.29996e-11	1.55645e-12	1.52776e-09
		2034	278	3.49357e-11	2.25651e-10	9.0559e-09	1.72413e-06	2.54157e-07	-1.3405e-11	1.60916e-12	1.97132e-09
		2035	278	3.60914e-11	2.5292e-10	9.69387e-09	1.82533e-06	2.58327e-07	-1.38135e-11	1.66251e-12	2.53861e-09
		2036	278	3.72402e-11	2.82078e-10	1.03459e-08	1.92768e-06	2.62406e-07	-1.41368e-11	1.70533e-12	3.26381e-09
		2037	278	3.83735e-11	3.13167e-10	1.10131e-08	2.03114e-06	2.66369e-07	-1.44826e-11	1.75086e-12	4.19054e-09
		2038	278	3.94813e-11	3.46226e-10	1.16947e-08	2.13565e-06	2.70187e-07	-1.48154e-11	1.79493e-12	5.37451e-09
		2039	278	4.05511e-11	3.81292e-10	1.239e-08	2.2412e-06	2.73823e-07	-1.51241e-11	1.83467e-12	6.88677e-09
		2040	278	4.15511e-11	4.18399e-10	1.30999e-08	2.34772e-06	2.77179e-07	-1.54513e-11	1.87674e-12	8.81802e-09
		2041	278	0	4.5758e-10	1.38227e-08	2.45519e-06	0	-1.57428e-11	1.91401e-12	1.12811e-08
		2042	278	0	4.9887e-10	1.45607e-08	2.56357e-06	0	-1.60835e-11	1.95743e-12	1.44257e-08
		2043	278	0	5.42304e-10	1.53132e-08	2.67284e-06	0	-1.64145e-11	1.99909e-12	1.84403e-08
		2044	278	0	5.87921e-10	1.60831e-08	2.78298e-06	0	-1.68087e-11	2.04857e-12	2.3565e-08
		2045	278	0	6.35768e-10	1.68718e-08	2.89401e-06	0	-1.72325e-11	2.10153e-12	3.01065e-08
		2046	278	0	6.85894e-10	1.76794e-08	3.00594e-06	0	-1.76581e-11	2.15449e-12	3.84563e-08
		2047	278	0	7.38348e-10	1.85073e-08	3.11876e-06	0	-1.81161e-11	2.21165e-12	4.91138e-08
		2048	278	0	7.93186e-10	1.93571e-08	3.2325e-06	0	-1.86067e-11	2.273e-12	6.27164e-08
		2049	278	0	8.50467e-10	2.02299e-08	3.34719e-06	0	-1.91189e-11	2.336e-12	8.00778e-08
		2050	278	0	9.10251e-10	2.11267e-08	3.46283e-06	0	-1.96584e-11	2.40298e-12	1.02236e-07
	26500ft	2025	278	3.63799e-11	7.84163e-11	5.58108e-09	1.01638e-06	2.59358e-07	-1.4035e-11	1.62773e-12	1.9843e-10
		2026	278	3.60907e-11	9.52767e-11	6.26195e-09	1.12033e-06	2.58325e-07	-1.44843e-11	1.68716e-12	2.68016e-10
		2027	278	3.60203e-11	1.14156e-10	6.96363e-09	1.22631e-06	2.58073e-07	-1.49602e-11	1.74986e-12	3.57996e-10
		2028	278	3.60643e-11	1.35117e-10	7.68654e-09	1.33415e-06	2.5823e-07	-1.54436e-11	1.81319e-12	4.74032e-10
		2029	278	3.62919e-11	1.58224e-10	8.4322e-09	1.44373e-06	2.59044e-07	-1.59588e-11	1.88001e-12	6.23351e-10
		2030	278	3.86627e-11	1.83551e-10	9.20493e-09	1.555e-06	2.67371e-07	-1.65682e-11	1.95841e-12	8.15249e-10
		2031	278	4.17274e-11	2.11167e-10	9.99814e-09	1.66788e-06	2.77766e-07	-1.70367e-11	2.0201e-12	1.06153e-09
		2032	278	4.39826e-11	2.41125e-10	1.08091e-08	1.78227e-06	2.85173e-07	-1.74412e-11	2.07305e-12	1.37721e-09
		2033	278	4.57459e-11	2.73481e-10	1.16422e-08	1.89808e-06	2.90834e-07	-1.79426e-11	2.13809e-12	1.78146e-09
		2034	278	4.73415e-11	3.08301e-10	1.25001e-08	2.01529e-06	2.95862e-07	-1.85049e-11	2.21095e-12	2.29875e-09
		2035	278	4.88931e-11	3.45657e-10	1.3383e-08	2.1339e-06	3.00671e-07	-1.9071e-11	2.28467e-12	2.96033e-09
		2036	278	5.04339e-11	3.85611e-10	1.42855e-08	2.25385e-06	3.05372e-07	-1.95204e-11	2.3441e-12	3.80608e-09
		2037	278	5.19518e-11	4.28219e-10	1.5209e-08	2.37511e-06	3.09934e-07	-2.00019e-11	2.40732e-12	4.88688e-09
		2038	278	5.34341e-11	4.73538e-10	1.61528e-08	2.49763e-06	3.14324e-07	-2.0466e-11	2.46848e-12	6.26767e-09
		2039	278	5.48643e-11	5.21618e-10	1.71155e-08	2.62136e-06	3.18503e-07	-2.08902e-11	2.52299e-12	8.03135e-09
		2040	278	5.61983e-11	5.72506e-10	1.80981e-08	2.74626e-06	3.22352e-07	-2.13404e-11	2.58071e-12	1.02837e-08
		2041	278	0	6.26247e-10	1.90986e-08	2.87226e-06	0	-2.17413e-11	2.63189e-12	1.31563e-08
		2042	278	0	6.82889e-10	2.012e-08	2.99934e-06	0	-2.22098e-11	2.69147e-12	1.68238e-08
		2043	278	0	7.4248e-10	2.11613e-08	3.12747e-06	0	-2.26636e-11	2.74845e-12	2.15058e-08
		2044	278	0	8.05073e-10	2.22265e-08	3.25663e-06	0	-2.32048e-11	2.81623e-12	2.74826e-08
		2045	278	0	8.70734e-10	2.33174e-08	3.38683e-06	0	-2.37846e-11	2.88861e-12	3.51118e-08
		2046	278	0	9.39526e-10	2.44341e-08	3.51808e-06	0	-2.43649e-11	2.96081e-12	4.485e-08
		2047	278	0	1.01152e-09	2.55787e-08	3.65038e-06	0	-2.4991e-11	3.03885e-12	5.72796e-08
		2048	278	0	1.08679e-09	2.67531e-08	3.78376e-06	0	-2.56614e-11	3.12257e-12	7.3144e-08
		2049	278	0	1.16541e-09	2.79587e-08	3.91824e-06	0	-2.63602e-11	3.20909e-12	9.33921e-08
		2050	278	0	1.24747e-09	2.91971e-08	4.05384e-06	0	-2.70959e-11	3.3005e-12	1.19235e-07
	28500ft	2025	278	5.16459e-11	1.09256e-10	7.86574e-09	1.19971e-06	3.0902e-07	-1.97861e-11	2.2817e-12	2.34828e-10
		2026	278	5.12492e-11	1.32796e-10	8.82822e-09	1.32264e-06	3.07831e-07	-2.04175e-11	2.36505e-12	3.17182e-10
		2027	278	5.117e-11	1.59166e-10	9.82e-09	1.44803e-06	3.07593e-07	-2.10859e-11	2.45292e-12	4.23673e-10
		2028	278	5.12565e-11	1.88455e-10	1.08416e-08	1.57563e-06	3.07853e-07	-2.1765e-11	2.54164e-12	5.61004e-10
		2029	278	5.16067e-11	2.20753e-10	1.18953e-08	1.70531e-06	3.08902e-07	-2.24887e-11	2.63521e-12	7.37729e-10
		2030	278	5.49471e-11	2.56163e-10	1.29873e-08	1.837e-06	3.18743e-07	-2.33483e-11	2.74544e-12	9.6485e-10
		2031	278	5.92485e-11	2.94784e-10	1.41083e-08	1.97062e-06	3.30984e-07	-2.40125e-11	2.83269e-12	1.25634e-09
		2032	278	6.24391e-11	3.3669e-10	1.52544e-08	2.10604e-06	3.39779e-07	-2.4583e-11	2.90722e-12	1.62996e-09
		2033	278	6.49122e-11	3.8196e-10	1.64318e-08	2.24316e-06	3.46443e-07	-2.52911e-11	2.99881e-12	2.10842e-09
		2034	278	6.71322e-11	4.30687e-10	1.76445e-08	2.38195e-06	3.52317e-07	-2.60866e-11	3.10159e-12	2.72067e-09
		2035	278	6.92926e-11	4.82972e-10	1.88925e-08	2.52239e-06	3.57941e-07	-2.68873e-11	3.20547e-12	3.5037e-09
		2036	278	7.14386e-11	5.38905e-10	2.01683e-08	2.66445e-06	3.63442e-07	-2.75248e-11	3.28965e-12	4.50471e-09
		2037	278	7.35523e-11	5.98564e-10	2.14741e-08	2.80806e-06	3.68779e-07	-2.8209e-11	3.37927e-12	5.78392e-09
		2038	278	7.56162e-11	6.6203e-10	2.28089e-08	2.95318e-06	3.73918e-07	-2.88698e-11	3.46594e-12	7.41821e-09
		2039	278	7.76076e-11	7.29374e-10	2.41702e-08	3.09975e-06	3.78809e-07	-2.94664e-11	3.54236e-12	9.50567e-09
		2040	278	7.9464e-11	8.00662e-10	2.55597e-08	3.2477e-06	3.83313e-07	-3.01012e-11	3.62351e-12	1.21715e-08
		2041	278	0	8.75958e-10	2.69745e-08	3.39698e-06	0	-3.06665e-11	3.69553e-12	1.55714e-08
		2042	278	0	9.55327e-10	2.84188e-08	3.54754e-06	0	-3.13276e-11	3.77937e-12	1.99122e-08
		2043	278	0	1.03884e-09	2.98911e-08	3.69935e-06	0	-3.19667e-11	3.85941e-12	2.54538e-08
		2044	278	0	1.12657e-09	3.13972e-08	3.85239e-06	0	-3.27289e-11	3.95456e-12	3.25278e-08
		2045	278	0	1.21861e-09	3.29394e-08	4.00666e-06	0	-3.3543e-11	4.05596e-12	4.15577e-08
		2046	278	0	1.31504e-09	3.45178e-08	4.16218e-06	0	-3.43567e-11	4.15707e-12	5.30836e-08
		2047	278	0	1.41597e-09	3.61353e-08	4.31896e-06	0	-3.52361e-11	4.26639e-12	6.77951e-08
		2048	278	0	1.5215e-09	3.77948e-08	4.47701e-06	0	-3.61778e-11	4.38373e-12	8.6572e-08
		2049	278	0	1.63175e-09	3.9498e-08	4.63637e-06	0	-3.71581e-11	4.50556e-12	1.10537e-07
		2050	278	0	1.74682e-09	4.12472e-08	4.79706e-06	0	-3.81903e-11	4.63373e-12	1.41124e-07
	30500ft	2025	278	9.1628e-11	1.91828e-10	1.41366e-08	1.58967e-06	4.11607e-07	-3.54649e-11	4.03283e-12	3.1192e-10
		2026	278	9.09932e-11	2.33258e-10	1.58729e-08	1.75295e-06	4.10179e-07	-3.65838e-11	4.17839e-12	4.21325e-10
		2027	278	9.09492e-11	2.79689e-10	1.76614e-08	1.9195e-06	4.10079e-07	-3.77657e-11	4.33143e-12	5.62804e-10
		2028	278	9.12205e-11	3.31274e-10	1.95033e-08	2.08903e-06	4.1069e-07	-3.89665e-11	4.48585e-12	7.45263e-10
		2029	278	9.19762e-11	3.88169e-10	2.14025e-08	2.26132e-06	4.12388e-07	-4.02492e-11	4.64899e-12	9.80069e-10
		2030	278	9.79902e-11	4.50554e-10	2.33702e-08	2.43626e-06	4.25657e-07	-4.1775e-11	4.8415e-12	1.28184e-09
		2031	278	1.0566e-10	5.18601e-10	2.53902e-08	2.61377e-06	4.42001e-07	-4.29595e-11	4.99477e-12	1.66914e-09
		2032	278	1.11402e-10	5.92441e-10	2.74552e-08	2.79366e-06	4.53853e-07	-4.39726e-11	5.12495e-12	2.16559e-09
		2033	278	1.15837e-10	6.72209e-10	2.95764e-08	2.9758e-06	4.62799e-07	-4.52304e-11	5.285e-12	2.80133e-09
		2034	278	1.19791e-10	7.5807e-10	3.17609e-08	3.16014e-06	4.70631e-07	-4.66455e-11	5.46482e-12	3.61486e-09
		2035	278	1.23636e-10	8.50199e-10	3.40087e-08	3.34666e-06	4.78125e-07	-4.80672e-11	5.64618e-12	4.65532e-09
		2036	278	1.27453e-10	9.48752e-10	3.63066e-08	3.53531e-06	4.85449e-07	-4.92017e-11	5.79365e-12	5.98542e-09
		2037	278	1.31206e-10	1.05387e-09	3.86584e-08	3.72601e-06	4.92545e-07	-5.0421e-11	5.95069e-12	7.6852e-09
		2038	278	1.34868e-10	1.16569e-09	4.10625e-08	3.9187e-06	4.99371e-07	-5.16022e-11	6.10281e-12	9.85679e-09
		2039	278	1.38398e-10	1.28433e-09	4.35139e-08	4.11329e-06	5.05864e-07	-5.2655e-11	6.23539e-12	1.26305e-08
		2040	278	1.41684e-10	1.40991e-09	4.60157e-08	4.3097e-06	5.11833e-07	-5.37766e-11	6.37629e-12	1.61728e-08
		2041	278	0	1.54255e-09	4.85624e-08	4.50786e-06	0	-5.47743e-11	6.50127e-12	2.06905e-08
		2042	278	0	1.68235e-09	5.11619e-08	4.7077e-06	0	-5.59428e-11	6.64687e-12	2.64584e-08
		2043	278	0	1.82943e-09	5.38113e-08	4.90918e-06	0	-5.70676e-11	6.78506e-12	3.38219e-08
		2044	278	0	1.98392e-09	5.65207e-08	5.11227e-06	0	-5.84119e-11	6.94973e-12	4.32217e-08
		2045	278	0	2.14598e-09	5.92943e-08	5.31697e-06	0	-5.9843e-11	7.1249e-12	5.52203e-08
		2046	278	0	2.31576e-09	6.21318e-08	5.52329e-06	0	-6.12701e-11	7.29919e-12	7.05357e-08
		2047	278	0	2.49343e-09	6.50389e-08	5.73125e-06	0	-6.28144e-11	7.48771e-12	9.00838e-08
		2048	278	0	2.67916e-09	6.80202e-08	5.94088e-06	0	-6.4468e-11	7.69015e-12	1.15034e-07
		2049	278	0	2.87315e-09	7.10788e-08	6.1522e-06	0	-6.61891e-11	7.90177e-12	1.46879e-07
		2050	278	0	3.07561e-09	7.42187e-08	6.36527e-06	0	-6.79968e-11	8.12253e-12	1.87522e-07
	32500ft	2025	278	1.24951e-10	2.56474e-10	1.91446e-08	1.83812e-06	4.8066e-07	-4.79468e-11	5.41186e-12	3.61835e-10
		2026	278	1.2413e-10	3.11933e-10	2.15001e-08	2.02713e-06	4.79079e-07	-4.94544e-11	5.60679e-12	4.88748e-10
		2027	278	1.2412e-10	3.74103e-10	2.39263e-08	2.21997e-06	4.7906e-07	-5.10461e-11	5.81168e-12	6.52868e-10
		2028	278	1.24547e-10	4.43189e-10	2.64245e-08	2.41627e-06	4.79883e-07	-5.26636e-11	6.01841e-12	8.64527e-10
		2029	278	1.25639e-10	5.194e-10	2.90003e-08	2.61579e-06	4.81982e-07	-5.43916e-11	6.23682e-12	1.13691e-09
		2030	278	1.33909e-10	6.02977e-10	3.16689e-08	2.81839e-06	4.97593e-07	-5.64512e-11	6.49496e-12	1.48699e-09
		2031	278	1.4444e-10	6.94151e-10	3.44085e-08	3.02398e-06	5.16787e-07	-5.8054e-11	6.70116e-12	1.93628e-09
		2032	278	1.52344e-10	7.93099e-10	3.72089e-08	3.23232e-06	5.30739e-07	-5.94165e-11	6.87517e-12	2.51219e-09
		2033	278	1.58426e-10	8.99999e-10	4.00853e-08	3.44328e-06	5.4123e-07	-6.11134e-11	7.0898e-12	3.2497e-09
		2034	278	1.63831e-10	1.01507e-09	4.30475e-08	3.65679e-06	5.50385e-07	-6.30249e-11	7.33132e-12	4.19345e-09
		2035	278	1.69084e-10	1.13856e-09	4.60955e-08	3.87283e-06	5.5914e-07	-6.4944e-11	7.57476e-12	5.40046e-09
		2036	278	1.74298e-10	1.27066e-09	4.92114e-08	4.09135e-06	5.67695e-07	-6.64788e-11	7.77334e-12	6.94348e-09
		2037	278	1.79426e-10	1.41157e-09	5.24004e-08	4.31224e-06	5.75985e-07	-6.81283e-11	7.98474e-12	8.91536e-09
		2038	278	1.8443e-10	1.56148e-09	5.56605e-08	4.53544e-06	5.83961e-07	-6.97243e-11	8.18891e-12	1.14346e-08
		2039	278	1.89252e-10	1.72054e-09	5.89844e-08	4.76084e-06	5.91547e-07	-7.11422e-11	8.36636e-12	1.46524e-08
		2040	278	1.9374e-10	1.88892e-09	6.23765e-08	4.98836e-06	5.98519e-07	-7.26532e-11	8.55497e-12	1.87617e-08
		2041	278	0	2.06676e-09	6.58293e-08	5.21791e-06	0	-7.39971e-11	8.72228e-12	2.40026e-08
		2042	278	0	2.25421e-09	6.93534e-08	5.4494e-06	0	-7.55711e-11	8.91716e-12	3.06937e-08
		2043	278	0	2.45143e-09	7.29449e-08	5.68279e-06	0	-7.7085e-11	9.10193e-12	3.92359e-08
		2044	278	0	2.6586e-09	7.66175e-08	5.91803e-06	0	-7.88941e-11	9.32211e-12	5.01403e-08
		2045	278	0	2.87591e-09	8.03765e-08	6.15515e-06	0	-8.08173e-11	9.55601e-12	6.40596e-08
		2046	278	0	3.10358e-09	8.42218e-08	6.39414e-06	0	-8.27336e-11	9.78854e-12	8.18264e-08
		2047	278	0	3.34182e-09	8.81608e-08	6.63503e-06	0	-8.48089e-11	1.00402e-11	1.04504e-07
		2048	278	0	3.59088e-09	9.21999e-08	6.87783e-06	0	-8.70301e-11	1.03104e-11	1.33448e-07
		2049	278	0	3.85101e-09	9.63431e-08	7.1226e-06	0	-8.93461e-11	1.05941e-11	1.7039e-07
		2050	278	0	4.12249e-09	1.00596e-07	7.36938e-06	0	-9.17744e-11	1.08889e-11	2.17539e-07
	34500ft	2025	278	1.51801e-10	3.04998e-10	2.30819e-08	2.00447e-06	5.29793e-07	-5.76741e-11	6.45584e-12	3.95799e-10
		2026	278	1.5083e-10	3.7102e-10	2.59268e-08	2.2108e-06	5.28095e-07	-5.94903e-11	6.68874e-12	5.34623e-10
		2027	278	1.50853e-10	4.4505e-10	2.88571e-08	2.42134e-06	5.28135e-07	-6.14062e-11	6.93319e-12	7.14146e-10
		2028	278	1.51407e-10	5.27331e-10	3.18747e-08	2.63568e-06	5.29105e-07	-6.33548e-11	7.18007e-12	9.45669e-10
		2029	278	1.52772e-10	6.18115e-10	3.49861e-08	2.85355e-06	5.31484e-07	-6.54357e-11	7.44077e-12	1.24362e-09
		2030	278	1.62827e-10	7.17688e-10	3.82097e-08	3.07481e-06	5.48695e-07	-6.79152e-11	7.74908e-12	1.62655e-09
		2031	278	1.75613e-10	8.26326e-10	4.15191e-08	3.29934e-06	5.69832e-07	-6.98399e-11	7.99531e-12	2.11801e-09
		2032	278	1.85224e-10	9.44239e-10	4.49021e-08	3.52689e-06	5.85217e-07	-7.14865e-11	8.20387e-12	2.74797e-09
		2033	278	1.92628e-10	1.07165e-09	4.83772e-08	3.75731e-06	5.968e-07	-7.3533e-11	8.46094e-12	3.5547e-09
		2034	278	1.99207e-10	1.20881e-09	5.1956e-08	3.99052e-06	6.06904e-07	-7.58366e-11	8.74995e-12	4.58703e-09
		2035	278	2.056e-10	1.35601e-09	5.56389e-08	4.22652e-06	6.16566e-07	-7.81517e-11	9.04162e-12	5.90733e-09
		2036	278	2.11945e-10	1.51351e-09	5.9404e-08	4.46522e-06	6.26008e-07	-8.00063e-11	9.28025e-12	7.59517e-09
		2037	278	2.18185e-10	1.68152e-09	6.32577e-08	4.70654e-06	6.35157e-07	-8.19967e-11	9.53399e-12	9.75213e-09
		2038	278	2.24272e-10	1.86027e-09	6.71974e-08	4.95038e-06	6.43955e-07	-8.39234e-11	9.77905e-12	1.25078e-08
		2039	278	2.30138e-10	2.04996e-09	7.12143e-08	5.19666e-06	6.52323e-07	-8.56323e-11	9.9915e-12	1.60276e-08
		2040	278	2.35599e-10	2.25078e-09	7.53137e-08	5.44525e-06	6.60017e-07	-8.74521e-11	1.02171e-11	2.05226e-08
		2041	278	0	2.4629e-09	7.94863e-08	5.69606e-06	0	-8.90703e-11	1.04173e-11	2.62554e-08
		2042	278	0	2.6865e-09	8.3745e-08	5.94901e-06	0	-9.09623e-11	1.065e-11	3.35745e-08
		2043	278	0	2.92178e-09	8.80852e-08	6.20404e-06	0	-9.27855e-11	1.08711e-11	4.29184e-08
		2044	278	0	3.16893e-09	9.25234e-08	6.46111e-06	0	-9.49625e-11	1.11343e-11	5.48462e-08
		2045	278	0	3.4282e-09	9.70658e-08	6.72023e-06	0	-9.72766e-11	1.14139e-11	7.00718e-08
		2046	278	0	3.69985e-09	1.01712e-07	6.98141e-06	0	-9.95813e-11	1.16917e-11	8.95061e-08
		2047	278	0	3.98413e-09	1.06472e-07	7.24465e-06	0	-1.02079e-10	1.19926e-11	1.14312e-07
		2048	278	0	4.28133e-09	1.11353e-07	7.51001e-06	0	-1.04752e-10	1.23157e-11	1.45972e-07
		2049	278	0	4.59176e-09	1.16359e-07	7.77751e-06	0	-1.07538e-10	1.26558e-11	1.86381e-07
		2050	278	0	4.91575e-09	1.21497e-07	8.04722e-06	0	-1.1046e-10	1.30082e-11	2.37955e-07
	36500ft	2025	278	1.46134e-10	2.98019e-10	2.25882e-08	1.9814e-06	5.19809e-07	-5.63283e-11	6.29512e-12	3.90564e-10
		2026	278	1.4521e-10	3.62491e-10	2.53681e-08	2.18524e-06	5.18164e-07	-5.80828e-11	6.51965e-12	5.27557e-10
		2027	278	1.45259e-10	4.34766e-10	2.82305e-08	2.3932e-06	5.1825e-07	-5.993e-11	6.75483e-12	7.04715e-10
		2028	278	1.45835e-10	5.15077e-10	3.1177e-08	2.60488e-06	5.19277e-07	-6.18075e-11	6.99212e-12	9.3319e-10
		2029	278	1.47205e-10	6.03664e-10	3.42142e-08	2.82e-06	5.2171e-07	-6.38141e-11	7.24292e-12	1.22722e-09
		2030	278	1.56916e-10	7.00802e-10	3.73599e-08	3.03843e-06	5.38644e-07	-6.62072e-11	7.53956e-12	1.60511e-09
		2031	278	1.69261e-10	8.06756e-10	4.05884e-08	3.26003e-06	5.59431e-07	-6.80646e-11	7.77641e-12	2.0901e-09
		2032	278	1.78588e-10	9.21728e-10	4.38877e-08	3.4846e-06	5.74639e-07	-6.96449e-11	7.9763e-12	2.71177e-09
		2033	278	1.8574e-10	1.04592e-09	4.72759e-08	3.71194e-06	5.86032e-07	-7.16162e-11	8.22306e-12	3.50788e-09
		2034	278	1.92062e-10	1.1796e-09	5.07641e-08	3.94201e-06	5.95922e-07	-7.38331e-11	8.50026e-12	4.52662e-09
		2035	278	1.98201e-10	1.32302e-09	5.43525e-08	4.17479e-06	6.05371e-07	-7.60591e-11	8.77974e-12	5.82953e-09
		2036	278	2.0429e-10	1.47643e-09	5.80198e-08	4.41019e-06	6.146e-07	-7.7835e-11	9.00744e-12	7.49515e-09
		2037	278	2.10273e-10	1.64004e-09	6.17725e-08	4.64812e-06	6.23534e-07	-7.97481e-11	9.25036e-12	9.6237e-09
		2038	278	2.16104e-10	1.81406e-09	6.56081e-08	4.88851e-06	6.3212e-07	-8.16015e-11	9.48487e-12	1.23431e-08
		2039	278	2.21721e-10	1.99869e-09	6.95181e-08	5.13125e-06	6.40283e-07	-8.32422e-11	9.68792e-12	1.58165e-08
		2040	278	2.26942e-10	2.1941e-09	7.35075e-08	5.37624e-06	6.47778e-07	-8.49912e-11	9.90374e-12	2.02523e-08
		2041	278	0	2.40045e-09	7.75675e-08	5.62338e-06	0	-8.65466e-11	1.00953e-11	2.59096e-08
		2042	278	0	2.61793e-09	8.17105e-08	5.87259e-06	0	-8.83655e-11	1.0318e-11	3.31323e-08
		2043	278	0	2.8467e-09	8.59319e-08	6.12381e-06	0	-9.01149e-11	1.0529e-11	4.23531e-08
		2044	278	0	3.08697e-09	9.02477e-08	6.37701e-06	0	-9.22087e-11	1.07809e-11	5.41239e-08
		2045	278	0	3.33896e-09	9.46639e-08	6.63219e-06	0	-9.44312e-11	1.10482e-11	6.91489e-08
		2046	278	0	3.60292e-09	9.91802e-08	6.88935e-06	0	-9.66427e-11	1.13138e-11	8.83272e-08
		2047	278	0	3.87909e-09	1.03805e-07	7.14852e-06	0	-9.90423e-11	1.16016e-11	1.12806e-07
		2048	278	0	4.16776e-09	1.08547e-07	7.40973e-06	0	-1.01611e-10	1.19105e-11	1.4405e-07
		2049	278	0	4.4692e-09	1.13409e-07	7.67302e-06	0	-1.04282e-10	1.22351e-11	1.83926e-07
		2050	278	0	4.78374e-09	1.18399e-07	7.93844e-06	0	-1.07089e-10	1.25719e-11	2.34821e-07
	38500ft	2025	278	4.92966e-11	1.00406e-10	7.57433e-09	1.15009e-06	3.0191e-07	-1.89596e-11	2.12758e-12	2.25933e-10
		2026	278	4.89817e-11	1.22145e-10	8.50811e-09	1.2685e-06	3.00944e-07	-1.95502e-11	2.20362e-12	3.05175e-10
		2027	278	4.89966e-11	1.46522e-10	9.46962e-09	1.38932e-06	3.0099e-07	-2.01735e-11	2.28349e-12	4.07648e-10
		2028	278	4.91898e-11	1.73616e-10	1.04594e-08	1.51233e-06	3.01582e-07	-2.08067e-11	2.36402e-12	5.39802e-10
		2029	278	4.96502e-11	2.03509e-10	1.14797e-08	1.63735e-06	3.02991e-07	-2.14838e-11	2.44915e-12	7.09872e-10
		2030	278	5.29006e-11	2.36294e-10	1.25366e-08	1.76432e-06	3.12751e-07	-2.22934e-11	2.55003e-12	9.28446e-10
		2031	278	5.70202e-11	2.72062e-10	1.36216e-08	1.89315e-06	3.247e-07	-2.29252e-11	2.63094e-12	1.20897e-09
		2032	278	6.01412e-11	3.10882e-10	1.47304e-08	2.02371e-06	3.33468e-07	-2.34586e-11	2.69876e-12	1.56854e-09
		2033	278	6.25313e-11	3.52823e-10	1.58692e-08	2.15591e-06	3.4003e-07	-2.41255e-11	2.78269e-12	2.02901e-09
		2034	278	6.46391e-11	3.97973e-10	1.70418e-08	2.2897e-06	3.45713e-07	-2.48768e-11	2.87712e-12	2.61825e-09
		2035	278	6.66858e-11	4.46424e-10	1.82482e-08	2.42507e-06	3.51144e-07	-2.56306e-11	2.97227e-12	3.37185e-09
		2036	278	6.87158e-11	4.98256e-10	1.94813e-08	2.56199e-06	3.56448e-07	-2.62335e-11	3.05001e-12	4.33524e-09
		2037	278	7.07098e-11	5.53544e-10	2.07433e-08	2.70039e-06	3.61583e-07	-2.68825e-11	3.13285e-12	5.56638e-09
		2038	278	7.26531e-11	6.12361e-10	2.20334e-08	2.84024e-06	3.66518e-07	-2.75113e-11	3.21282e-12	7.13925e-09
		2039	278	7.45243e-11	6.7477e-10	2.33484e-08	2.98146e-06	3.71208e-07	-2.80638e-11	3.28165e-12	9.14827e-09
		2040	278	7.62615e-11	7.40833e-10	2.46901e-08	3.124e-06	3.7551e-07	-2.86531e-11	3.35487e-12	1.17139e-08
		2041	278	0	8.10605e-10	2.60554e-08	3.2678e-06	0	-2.91768e-11	3.41982e-12	1.4986e-08
		2042	278	0	8.84145e-10	2.74486e-08	3.41282e-06	0	-2.97906e-11	3.49546e-12	1.91636e-08
		2043	278	0	9.61513e-10	2.88681e-08	3.55901e-06	0	-3.0379e-11	3.56697e-12	2.44968e-08
		2044	278	0	1.04278e-09	3.03193e-08	3.70635e-06	0	-3.10833e-11	3.65226e-12	3.13049e-08
		2045	278	0	1.12801e-09	3.1804e-08	3.85486e-06	0	-3.18296e-11	3.74266e-12	3.99953e-08
		2046	278	0	1.21731e-09	3.33222e-08	4.00452e-06	0	-3.25717e-11	3.83242e-12	5.10878e-08
		2047	278	0	1.31074e-09	3.48768e-08	4.15536e-06	0	-3.33765e-11	3.92961e-12	6.52462e-08
		2048	278	0	1.4084e-09	3.64703e-08	4.30738e-06	0	-3.42384e-11	4.03396e-12	8.33171e-08
		2049	278	0	1.51039e-09	3.81043e-08	4.46062e-06	0	-3.5138e-11	4.14411e-12	1.06381e-07
		2050	278	0	1.61681e-09	3.97808e-08	4.6151e-06	0	-3.60797e-11	4.25796e-12	1.35818e-07
	40500ft	2025	278	1.77767e-11	3.60004e-11	2.7186e-09	6.8866e-07	1.81298e-07	-6.84357e-12	7.69107e-13	1.35065e-10
		2026	278	1.76718e-11	4.38148e-11	3.05548e-09	7.59734e-07	1.80763e-07	-7.05986e-12	7.97057e-13	1.82439e-10
		2027	278	1.76875e-11	5.25841e-11	3.40249e-09	8.32297e-07	1.80843e-07	-7.28811e-12	8.26418e-13	2.43702e-10
		2028	278	1.77687e-11	6.23375e-11	3.75985e-09	9.06203e-07	1.81257e-07	-7.51995e-12	8.56015e-13	3.22714e-10
		2029	278	1.79471e-11	7.31051e-11	4.12833e-09	9.81352e-07	1.82165e-07	-7.76782e-12	8.87291e-13	4.24396e-10
		2030	278	1.91299e-11	8.49214e-11	4.5102e-09	1.05769e-06	1.88072e-07	-8.06431e-12	9.2436e-13	5.55081e-10
		2031	278	2.0621e-11	9.782e-11	4.90243e-09	1.13518e-06	1.95264e-07	-8.29777e-12	9.54349e-13	7.22807e-10
		2032	278	2.17518e-11	1.11827e-10	5.30344e-09	1.21373e-06	2.00547e-07	-8.49453e-12	9.79449e-13	9.37803e-10
		2033	278	2.26174e-11	1.26967e-10	5.71546e-09	1.29329e-06	2.04498e-07	-8.73996e-12	1.01045e-12	1.21313e-09
		2034	278	2.33799e-11	1.43274e-10	6.13991e-09	1.37383e-06	2.07917e-07	-9.01699e-12	1.04539e-12	1.56545e-09
		2035	278	2.41203e-11	1.60781e-10	6.57682e-09	1.45535e-06	2.11183e-07	-9.29502e-12	1.08061e-12	2.01605e-09
		2036	278	2.48548e-11	1.79519e-10	7.02363e-09	1.53782e-06	2.14375e-07	-9.51911e-12	1.10961e-12	2.59209e-09
		2037	278	2.55763e-11	1.99515e-10	7.48111e-09	1.62121e-06	2.17464e-07	-9.75965e-12	1.14044e-12	3.32824e-09
		2038	278	2.62798e-11	2.20798e-10	7.94897e-09	1.70549e-06	2.20434e-07	-9.9927e-12	1.1702e-12	4.26872e-09
		2039	278	2.69573e-11	2.4339e-10	8.426e-09	1.79062e-06	2.23258e-07	-1.01961e-11	1.19565e-12	5.46999e-09
		2040	278	2.75865e-11	2.67315e-10	8.9128e-09	1.87656e-06	2.25848e-07	-1.04129e-11	1.22272e-12	7.00411e-09
		2041	278	0	2.92594e-10	9.4083e-09	1.96329e-06	0	-1.06057e-11	1.24675e-12	8.96062e-09
		2042	278	0	3.19247e-10	9.91404e-09	2.05076e-06	0	-1.08317e-11	1.27473e-12	1.14586e-08
		2043	278	0	3.47299e-10	1.04294e-08	2.13896e-06	0	-1.10483e-11	1.3012e-12	1.46475e-08
		2044	278	0	3.76773e-10	1.09564e-08	2.22787e-06	0	-1.13071e-11	1.33269e-12	1.87184e-08
		2045	278	0	4.07698e-10	1.14957e-08	2.3175e-06	0	-1.15812e-11	1.36605e-12	2.39148e-08
		2046	278	0	4.40106e-10	1.20472e-08	2.40785e-06	0	-1.18535e-11	1.39914e-12	3.05475e-08
		2047	278	0	4.74026e-10	1.2612e-08	2.49892e-06	0	-1.21487e-11	1.43498e-12	3.90134e-08
		2048	278	0	5.09492e-10	1.31911e-08	2.59072e-06	0	-1.24648e-11	1.47346e-12	4.98189e-08
		2049	278	0	5.46543e-10	1.3785e-08	2.68326e-06	0	-1.2795e-11	1.51427e-12	6.36101e-08
		2050	278	0	5.85216e-10	1.43943e-08	2.77657e-06	0	-1.314e-11	1.55628e-12	8.12118e-08
Ref_Mid	500ft	2025	278	4.58745e-12	4.03067e-11	2.71592e-09	7.28684e-07	9.20988e-08	-6.20049e-12	7.45151e-13	1.2632e-10
		2026	278	4.51704e-12	4.86903e-11	3.00495e-09	8.00889e-07	9.13893e-08	-6.30104e-12	7.68084e-13	1.70761e-10
		2027	278	4.45932e-12	5.79858e-11	3.29796e-09	8.74001e-07	9.08036e-08	-6.43329e-12	7.9425e-13	2.28279e-10
		2028	278	4.40373e-12	6.82195e-11	3.59645e-09	9.47994e-07	9.02357e-08	-6.59155e-12	8.22041e-13	3.02497e-10
		2029	278	4.36334e-12	7.94215e-11	3.90302e-09	1.02287e-06	8.9821e-08	-6.79917e-12	8.54299e-13	3.98042e-10
		2030	278	4.67758e-12	9.16277e-11	4.21914e-09	1.09866e-06	9.29991e-08	-7.04432e-12	8.92279e-13	5.20858e-10
		2031	278	5.11507e-12	1.0487e-10	4.54043e-09	1.17538e-06	9.7251e-08	-7.19162e-12	9.17837e-13	6.78499e-10
		2032	278	5.3868e-12	1.19172e-10	4.86714e-09	1.25296e-06	9.98007e-08	-7.34452e-12	9.44119e-13	8.80583e-10
		2033	278	5.64964e-12	1.34561e-10	5.20028e-09	1.33141e-06	1.02207e-07	-7.52231e-12	9.74018e-13	1.13939e-09
		2034	278	5.92598e-12	1.51067e-10	5.541e-09	1.4107e-06	1.04676e-07	-7.72699e-12	1.00771e-12	1.47062e-09
		2035	278	6.19479e-12	1.68725e-10	5.88951e-09	1.49087e-06	1.07024e-07	-7.9396e-12	1.04304e-12	1.89427e-09
		2036	278	6.46549e-12	1.87565e-10	6.24453e-09	1.57191e-06	1.09338e-07	-8.11554e-12	1.07201e-12	2.43588e-09
		2037	278	6.74069e-12	2.07616e-10	6.60671e-09	1.6538e-06	1.1164e-07	-8.30642e-12	1.10299e-12	3.12806e-09
		2038	278	7.02419e-12	2.28907e-10	6.97611e-09	1.73652e-06	1.13964e-07	-8.499e-12	1.13429e-12	4.01241e-09
		2039	278	7.31094e-12	2.51464e-10	7.35237e-09	1.82007e-06	1.16267e-07	-8.67981e-12	1.16331e-12	5.14202e-09
		2040	278	7.59179e-12	2.75315e-10	7.73527e-09	1.90444e-06	1.18479e-07	-8.85872e-12	1.19276e-12	6.58465e-09
		2041	278	0	3.00485e-10	8.1243e-09	1.98958e-06	0	-9.0236e-12	1.21987e-12	8.4255e-09
		2042	278	0	3.26997e-10	8.51992e-09	2.0755e-06	0	-9.19961e-12	1.2485e-12	1.07758e-08
		2043	278	0	3.54877e-10	8.92228e-09	2.16217e-06	0	-9.3807e-12	1.27828e-12	1.37764e-08
		2044	278	0	3.84152e-10	9.33157e-09	2.24959e-06	0	-9.56713e-12	1.30891e-12	1.76068e-08
		2045	278	0	4.1485e-10	9.74844e-09	2.33774e-06	0	-9.76813e-12	1.34141e-12	2.24962e-08
		2046	278	0	4.46999e-10	1.01726e-08	2.42663e-06	0	-9.95869e-12	1.37187e-12	2.87372e-08
		2047	278	0	4.80626e-10	1.06045e-08	2.51626e-06	0	-1.01644e-11	1.40477e-12	3.67032e-08
		2048	278	0	5.15763e-10	1.1045e-08	2.60661e-06	0	-1.03835e-11	1.43923e-12	4.68706e-08
		2049	278	0	5.5244e-10	1.14947e-08	2.6977e-06	0	-1.06245e-11	1.47689e-12	5.98476e-08
		2050	278	0	5.90695e-10	1.19541e-08	2.78954e-06	0	-1.08704e-11	1.51495e-12	7.64101e-08
	2500ft	2025	278	5.96128e-12	2.81356e-11	1.14471e-09	6.08807e-07	1.04988e-07	-3.39551e-12	5.4689e-13	1.10229e-10
		2026	278	5.8708e-12	3.40555e-11	1.27752e-09	6.698e-07	1.04188e-07	-3.51401e-12	5.68193e-13	1.48947e-10
		2027	278	5.80127e-12	4.06544e-11	1.41463e-09	7.31821e-07	1.03569e-07	-3.64044e-12	5.90848e-13	1.99037e-10
		2028	278	5.73863e-12	4.7955e-11	1.55601e-09	7.94819e-07	1.03008e-07	-3.7663e-12	6.13478e-13	2.63653e-10
		2029	278	5.69789e-12	5.59809e-11	1.702e-09	8.58758e-07	1.02642e-07	-3.90056e-12	6.37344e-13	3.46823e-10
		2030	278	6.08603e-12	6.47581e-11	1.85327e-09	9.2363e-07	1.0608e-07	-4.0543e-12	6.64649e-13	4.53725e-10
		2031	278	6.63342e-12	7.43101e-11	2.00826e-09	9.89407e-07	1.10748e-07	-4.16496e-12	6.84662e-13	5.90938e-10
		2032	278	6.99302e-12	8.46557e-11	2.16695e-09	1.05604e-06	1.13711e-07	-4.27448e-12	7.04439e-13	7.6683e-10
		2033	278	7.2976e-12	9.58149e-11	2.32994e-09	1.12349e-06	1.16161e-07	-4.40091e-12	7.27108e-13	9.92092e-10
		2034	278	7.59754e-12	1.0781e-10	2.49756e-09	1.19174e-06	1.18524e-07	-4.53713e-12	7.51477e-13	1.28037e-09
		2035	278	7.88916e-12	1.20667e-10	2.66999e-09	1.2608e-06	1.20777e-07	-4.67807e-12	7.76732e-13	1.64909e-09
		2036	278	8.18113e-12	1.34404e-10	2.84594e-09	1.33063e-06	1.22991e-07	-4.78213e-12	7.9547e-13	2.12046e-09
		2037	278	8.47433e-12	1.4904e-10	3.02582e-09	1.40121e-06	1.25176e-07	-4.89679e-12	8.15912e-13	2.72287e-09
		2038	278	8.77091e-12	1.64593e-10	3.20959e-09	1.47251e-06	1.27348e-07	-5.01052e-12	8.36225e-13	3.49252e-09
		2039	278	9.06581e-12	1.8108e-10	3.39728e-09	1.5445e-06	1.29471e-07	-5.12265e-12	8.55832e-13	4.4756e-09
		2040	278	9.3506e-12	1.98519e-10	3.58897e-09	1.61716e-06	1.31489e-07	-5.23693e-12	8.7586e-13	5.73109e-09
		2041	278	0	2.16925e-10	3.78433e-09	1.69047e-06	0	-5.34089e-12	8.93876e-13	7.33286e-09
		2042	278	0	2.36314e-10	3.98357e-09	1.7644e-06	0	-5.45061e-12	9.12906e-13	9.37791e-09
		2043	278	0	2.56702e-10	4.18665e-09	1.83893e-06	0	-5.56024e-12	9.32086e-13	1.19887e-08
		2044	278	0	2.78105e-10	4.39371e-09	1.91406e-06	0	-5.67353e-12	9.51865e-13	1.53215e-08
		2045	278	0	3.0054e-10	4.60475e-09	1.98977e-06	0	-5.78861e-12	9.72218e-13	1.95758e-08
		2046	278	0	3.24022e-10	4.8197e-09	2.06604e-06	0	-5.89946e-12	9.91492e-13	2.50061e-08
		2047	278	0	3.4857e-10	5.03882e-09	2.14287e-06	0	-6.01837e-12	1.01224e-12	3.19373e-08
		2048	278	0	3.742e-10	5.26234e-09	2.22025e-06	0	-6.14248e-12	1.03369e-12	4.07839e-08
		2049	278	0	4.00931e-10	5.49062e-09	2.29819e-06	0	-6.27751e-12	1.05721e-12	5.20751e-08
		2050	278	0	4.28785e-10	5.72359e-09	2.37668e-06	0	-6.41082e-12	1.08039e-12	6.6486e-08
	4500ft	2025	278	4.14419e-12	1.11623e-11	5.93416e-10	3.83468e-07	8.75363e-08	-1.55605e-12	2.1369e-13	7.31901e-11
		2026	278	4.07666e-12	1.35014e-11	6.6213e-10	4.21736e-07	8.68202e-08	-1.60846e-12	2.2147e-13	9.88398e-11
		2027	278	4.02239e-12	1.61045e-11	7.33092e-10	4.606e-07	8.62403e-08	-1.66424e-12	2.29753e-13	1.31998e-10
		2028	278	3.97069e-12	1.89798e-11	8.06245e-10	5.00031e-07	8.56843e-08	-1.71913e-12	2.38007e-13	1.74746e-10
		2029	278	3.93275e-12	2.21358e-11	8.81813e-10	5.40006e-07	8.5274e-08	-1.77871e-12	2.46784e-13	2.29742e-10
		2030	278	4.19979e-12	2.5582e-11	9.60158e-10	5.80522e-07	8.81216e-08	-1.84704e-12	2.56829e-13	3.0041e-10
		2031	278	4.57616e-12	2.93269e-11	1.04048e-09	6.21562e-07	9.19854e-08	-1.89592e-12	2.64079e-13	3.91099e-10
		2032	278	4.81583e-12	3.33771e-11	1.12273e-09	6.63094e-07	9.43635e-08	-1.94415e-12	2.71236e-13	5.07329e-10
		2033	278	5.03258e-12	3.77396e-11	1.20723e-09	7.05099e-07	9.64636e-08	-1.99975e-12	2.79491e-13	6.5616e-10
		2034	278	5.25505e-12	4.24228e-11	1.29418e-09	7.47568e-07	9.85728e-08	-2.05995e-12	2.88359e-13	8.46604e-10
		2035	278	5.4712e-12	4.74353e-11	1.38364e-09	7.905e-07	1.0058e-07	-2.12225e-12	2.97546e-13	1.09016e-09
		2036	278	5.68803e-12	5.27843e-11	1.47498e-09	8.3388e-07	1.02553e-07	-2.16825e-12	3.04287e-13	1.40151e-09
		2037	278	5.90732e-12	5.84761e-11	1.56841e-09	8.77688e-07	1.04511e-07	-2.21924e-12	3.11715e-13	1.79938e-09
		2038	278	6.13183e-12	6.4517e-11	1.66387e-09	9.21909e-07	1.06479e-07	-2.26915e-12	3.19037e-13	2.30768e-09
		2039	278	6.3571e-12	7.09133e-11	1.76142e-09	9.66529e-07	1.08417e-07	-2.3193e-12	3.26208e-13	2.95691e-09
		2040	278	6.57611e-12	7.76711e-11	1.86104e-09	1.01153e-06	1.10269e-07	-2.36968e-12	3.33506e-13	3.78602e-09
		2041	278	0	8.47962e-11	1.96261e-09	1.05691e-06	0	-2.4162e-12	3.40067e-13	4.84351e-09
		2042	278	0	9.2294e-11	2.06624e-09	1.10265e-06	0	-2.46541e-12	3.47034e-13	6.19364e-09
		2043	278	0	1.0017e-10	2.17188e-09	1.14874e-06	0	-2.51386e-12	3.53979e-13	7.91723e-09
		2044	278	0	1.08431e-10	2.27961e-09	1.19516e-06	0	-2.56422e-12	3.61195e-13	1.01175e-08
		2045	278	0	1.17081e-10	2.38936e-09	1.24192e-06	0	-2.6138e-12	3.68502e-13	1.2926e-08
		2046	278	0	1.26127e-10	2.50117e-09	1.28901e-06	0	-2.66318e-12	3.75543e-13	1.65108e-08
		2047	278	0	1.35576e-10	2.61517e-09	1.33642e-06	0	-2.71611e-12	3.83125e-13	2.10864e-08
		2048	278	0	1.45432e-10	2.73154e-09	1.38414e-06	0	-2.77214e-12	3.90995e-13	2.69264e-08
		2049	278	0	1.55704e-10	2.85042e-09	1.43219e-06	0	-2.83272e-12	3.99642e-13	3.43801e-08
		2050	278	0	1.66398e-10	2.97182e-09	1.48056e-06	0	-2.89275e-12	4.08112e-13	4.38933e-08
	6500ft	2025	278	4.65951e-12	1.18763e-11	6.33599e-10	3.95541e-07	9.28193e-08	-1.66673e-12	2.28025e-13	7.59294e-11
		2026	278	4.59313e-12	1.43666e-11	7.07439e-10	4.35039e-07	9.21558e-08	-1.72389e-12	2.36406e-13	1.02535e-10
		2027	278	4.54114e-12	1.71388e-11	7.83677e-10	4.75161e-07	9.16328e-08	-1.78326e-12	2.45197e-13	1.36928e-10
		2028	278	4.49361e-12	2.02015e-11	8.62299e-10	5.15874e-07	9.1152e-08	-1.84256e-12	2.54033e-13	1.81267e-10
		2029	278	4.46267e-12	2.3564e-11	9.43565e-10	5.57154e-07	9.08376e-08	-1.90725e-12	2.63465e-13	2.38309e-10
		2030	278	4.7789e-12	2.72363e-11	1.02783e-09	5.98998e-07	9.4001e-08	-1.98071e-12	2.74193e-13	3.11607e-10
		2031	278	5.22207e-12	3.12276e-11	1.11422e-09	6.41387e-07	9.8263e-08	-2.03321e-12	2.81928e-13	4.05671e-10
		2032	278	5.50872e-12	3.55447e-11	1.2027e-09	6.84288e-07	1.00924e-07	-2.08469e-12	2.89536e-13	5.26227e-10
		2033	278	5.76055e-12	4.01955e-11	1.29361e-09	7.27679e-07	1.03205e-07	-2.14478e-12	2.98378e-13	6.80597e-10
		2034	278	6.01298e-12	4.51885e-11	1.38717e-09	7.71552e-07	1.05442e-07	-2.2098e-12	3.07873e-13	8.78127e-10
		2035	278	6.2571e-12	5.05333e-11	1.48347e-09	8.15905e-07	1.07561e-07	-2.27676e-12	3.17681e-13	1.13074e-09
		2036	278	6.50116e-12	5.62374e-11	1.58181e-09	8.60724e-07	1.09639e-07	-2.32672e-12	3.24926e-13	1.45367e-09
		2037	278	6.74738e-12	6.23076e-11	1.6824e-09	9.05986e-07	1.11696e-07	-2.38144e-12	3.32853e-13	1.86634e-09
		2038	278	6.99835e-12	6.87507e-11	1.78521e-09	9.51677e-07	1.13754e-07	-2.43542e-12	3.40703e-13	2.39354e-09
		2039	278	7.24893e-12	7.55734e-11	1.89029e-09	9.97782e-07	1.15773e-07	-2.48985e-12	3.48412e-13	3.06692e-09
		2040	278	7.49177e-12	8.27823e-11	1.99762e-09	1.04429e-06	1.17696e-07	-2.54414e-12	3.56218e-13	3.92685e-09
		2041	278	0	9.03836e-11	2.10705e-09	1.09118e-06	0	-2.59397e-12	3.63209e-13	5.02364e-09
		2042	278	0	9.8383e-11	2.21869e-09	1.13844e-06	0	-2.64655e-12	3.70623e-13	6.42392e-09
		2043	278	0	1.06787e-10	2.33252e-09	1.18607e-06	0	-2.69908e-12	3.7808e-13	8.21154e-09
		2044	278	0	1.15601e-10	2.44858e-09	1.23405e-06	0	-2.75282e-12	3.85748e-13	1.04935e-08
		2045	278	0	1.24831e-10	2.56684e-09	1.28237e-06	0	-2.80636e-12	3.93575e-13	1.34063e-08
		2046	278	0	1.34485e-10	2.68734e-09	1.33103e-06	0	-2.85985e-12	4.01135e-13	1.71243e-08
		2047	278	0	1.44568e-10	2.81022e-09	1.38003e-06	0	-2.91678e-12	4.09238e-13	2.18699e-08
		2048	278	0	1.55087e-10	2.93563e-09	1.42935e-06	0	-2.97684e-12	4.17633e-13	2.79268e-08
		2049	278	0	1.6605e-10	3.06375e-09	1.47901e-06	0	-3.04168e-12	4.26846e-13	3.56574e-08
		2050	278	0	1.77464e-10	3.19458e-09	1.529e-06	0	-3.10609e-12	4.35886e-13	4.55239e-08
	8500ft	2025	278	5.88315e-12	1.32567e-11	7.44166e-10	4.17896e-07	1.04297e-07	-1.97723e-12	2.60065e-13	8.13834e-11
		2026	278	5.81337e-12	1.60502e-11	8.34407e-10	4.59824e-07	1.03677e-07	-2.05322e-12	2.70319e-13	1.09885e-10
		2027	278	5.76116e-12	1.91664e-11	9.27477e-10	5.02482e-07	1.0321e-07	-2.12153e-12	2.80099e-13	1.46725e-10
		2028	278	5.71706e-12	2.26151e-11	1.02369e-09	5.45821e-07	1.02815e-07	-2.19614e-12	2.90499e-13	1.94218e-10
		2029	278	5.69847e-12	2.64073e-11	1.12351e-09	5.89811e-07	1.02647e-07	-2.27989e-12	3.01854e-13	2.55318e-10
		2030	278	6.16694e-12	3.05551e-11	1.22714e-09	6.34444e-07	1.06783e-07	-2.36981e-12	3.14289e-13	3.33836e-10
		2031	278	6.82099e-12	3.50691e-11	1.33347e-09	6.79694e-07	1.12303e-07	-2.43382e-12	3.23223e-13	4.34606e-10
		2032	278	7.26354e-12	3.99571e-11	1.44231e-09	7.25518e-07	1.15889e-07	-2.49422e-12	3.31803e-13	5.63765e-10
		2033	278	7.6354e-12	4.52281e-11	1.55438e-09	7.71889e-07	1.18819e-07	-2.57009e-12	3.4225e-13	7.29153e-10
		2034	278	7.98846e-12	5.08924e-11	1.66994e-09	8.188e-07	1.21535e-07	-2.6519e-12	3.53448e-13	9.40785e-10
		2035	278	8.32969e-12	5.69611e-11	1.78897e-09	8.66244e-07	1.24103e-07	-2.73386e-12	3.64812e-13	1.21144e-09
		2036	278	8.66976e-12	6.34434e-11	1.91081e-09	9.14206e-07	1.26611e-07	-2.79886e-12	3.73564e-13	1.55743e-09
		2037	278	9.01356e-12	7.03471e-11	2.03548e-09	9.62663e-07	1.29097e-07	-2.86545e-12	3.82727e-13	1.99957e-09
		2038	278	9.36307e-12	7.76805e-11	2.16312e-09	1.0116e-06	1.31576e-07	-2.93425e-12	3.92078e-13	2.56442e-09
		2039	278	9.70973e-12	8.54517e-11	2.29383e-09	1.06099e-06	1.3399e-07	-3.00478e-12	4.01397e-13	3.2859e-09
		2040	278	1.00458e-11	9.36686e-11	2.42744e-09	1.11083e-06	1.36289e-07	-3.07192e-12	4.10512e-13	4.20726e-09
		2041	278	0	1.02338e-10	2.56364e-09	1.1611e-06	0	-3.13172e-12	4.18507e-13	5.38228e-09
		2042	278	0	1.11468e-10	2.70253e-09	1.21178e-06	0	-3.19393e-12	4.26917e-13	6.88245e-09
		2043	278	0	1.21063e-10	2.84436e-09	1.26287e-06	0	-3.26113e-12	4.35847e-13	8.79759e-09
		2044	278	0	1.31133e-10	2.98886e-09	1.31434e-06	0	-3.3238e-12	4.44452e-13	1.12423e-08
		2045	278	0	1.41683e-10	3.13625e-09	1.36619e-06	0	-3.39148e-12	4.53716e-13	1.43629e-08
		2046	278	0	1.52722e-10	3.28665e-09	1.41841e-06	0	-3.46005e-12	4.62784e-13	1.83462e-08
		2047	278	0	1.64257e-10	3.44008e-09	1.471e-06	0	-3.53015e-12	4.72224e-13	2.34302e-08
		2048	278	0	1.76296e-10	3.59666e-09	1.52396e-06	0	-3.60252e-12	4.81891e-13	2.99193e-08
		2049	278	0	1.88848e-10	3.75658e-09	1.57727e-06	0	-3.68017e-12	4.92417e-13	3.82013e-08
		2050	278	0	2.01921e-10	3.9199e-09	1.63096e-06	0	-3.75828e-12	5.02861e-13	4.87716e-08
	10500ft	2025	278	7.56093e-12	2.01629e-11	1.09232e-09	5.1538e-07	1.18238e-07	-3.07248e-12	4.1446e-13	9.85836e-11
		2026	278	7.49009e-12	2.44613e-11	1.23113e-09	5.67663e-07	1.17683e-07	-3.21084e-12	4.3386e-13	1.3314e-10
		2027	278	7.44609e-12	2.92803e-11	1.37449e-09	6.21067e-07	1.17336e-07	-3.32672e-12	4.5166e-13	1.77827e-10
		2028	278	7.41659e-12	3.46389e-11	1.5233e-09	6.75512e-07	1.17104e-07	-3.45988e-12	4.71062e-13	2.35458e-10
		2029	278	7.42514e-12	4.05582e-11	1.67838e-09	7.30954e-07	1.17171e-07	-3.6099e-12	4.92281e-13	3.09625e-10
		2030	278	8.07555e-12	4.70613e-11	1.83988e-09	7.87378e-07	1.22195e-07	-3.76714e-12	5.15282e-13	4.0496e-10
		2031	278	8.97919e-12	5.41687e-11	2.00598e-09	8.44744e-07	1.28851e-07	-3.88192e-12	5.32456e-13	5.2734e-10
		2032	278	9.61723e-12	6.18965e-11	2.17626e-09	9.02992e-07	1.3335e-07	-3.98846e-12	5.48841e-13	6.84224e-10
		2033	278	1.0135e-11	7.02623e-11	2.35215e-09	9.62082e-07	1.36892e-07	-4.12551e-12	5.68781e-13	8.85146e-10
		2034	278	1.06015e-11	7.9287e-11	2.5341e-09	1.022e-06	1.40008e-07	-4.27344e-12	5.90291e-13	1.14228e-09
		2035	278	1.10484e-11	8.89922e-11	2.72199e-09	1.08275e-06	1.42928e-07	-4.42037e-12	6.12101e-13	1.47115e-09
		2036	278	1.14897e-11	9.93973e-11	2.91491e-09	1.1443e-06	1.45755e-07	-4.54295e-12	6.29874e-13	1.8916e-09
		2037	278	1.19357e-11	1.10519e-10	3.11266e-09	1.20662e-06	1.48557e-07	-4.66321e-12	6.47853e-13	2.42892e-09
		2038	278	1.23866e-11	1.22374e-10	3.31563e-09	1.26969e-06	1.51337e-07	-4.79069e-12	6.6646e-13	3.11541e-09
		2039	278	1.28287e-11	1.3498e-10	3.52399e-09	1.33348e-06	1.54014e-07	-4.91897e-12	6.84491e-13	3.99229e-09
		2040	278	1.32552e-11	1.48352e-10	3.73728e-09	1.39797e-06	1.56553e-07	-5.03878e-12	7.01853e-13	5.11215e-09
		2041	278	0	1.62506e-10	3.95487e-09	1.46314e-06	0	-5.14364e-12	7.17095e-13	6.54046e-09
		2042	278	0	1.77453e-10	4.17687e-09	1.52895e-06	0	-5.25155e-12	7.32971e-13	8.36405e-09
		2043	278	0	1.93208e-10	4.40398e-09	1.59538e-06	0	-5.37443e-12	7.50461e-13	1.06921e-08
		2044	278	0	2.09787e-10	4.63548e-09	1.66242e-06	0	-5.48373e-12	7.66862e-13	1.3664e-08
		2045	278	0	2.27203e-10	4.87208e-09	1.73005e-06	0	-5.60825e-12	7.85044e-13	1.74576e-08
		2046	278	0	2.45472e-10	5.11389e-09	1.79826e-06	0	-5.73285e-12	8.02684e-13	2.22999e-08
		2047	278	0	2.64611e-10	5.36084e-09	1.86705e-06	0	-5.85807e-12	8.20879e-13	2.84805e-08
		2048	278	0	2.84634e-10	5.61301e-09	1.9364e-06	0	-5.98516e-12	8.39421e-13	3.63691e-08
		2049	278	0	3.0556e-10	5.87071e-09	2.00632e-06	0	-6.12134e-12	8.59477e-13	4.64375e-08
		2050	278	0	3.27405e-10	6.13407e-09	2.07679e-06	0	-6.25949e-12	8.79648e-13	5.92879e-08
	12500ft	2025	278	7.22797e-12	1.34405e-11	9.11624e-10	4.20784e-07	1.15605e-07	-2.32257e-12	2.70899e-13	8.38433e-11
		2026	278	7.15419e-12	1.62914e-11	1.02535e-09	4.63265e-07	1.15013e-07	-2.41945e-12	2.82554e-13	1.13184e-10
		2027	278	7.10799e-12	1.94799e-11	1.1425e-09	5.06576e-07	1.14641e-07	-2.49721e-12	2.92679e-13	1.51105e-10
		2028	278	7.07673e-12	2.30168e-11	1.26378e-09	5.50648e-07	1.14389e-07	-2.58866e-12	3.04087e-13	1.99986e-10
		2029	278	7.08116e-12	2.69144e-11	1.38988e-09	5.95448e-07	1.14425e-07	-2.69353e-12	3.16809e-13	2.6287e-10
		2030	278	7.67298e-12	3.11862e-11	1.52086e-09	6.40962e-07	1.19111e-07	-2.80141e-12	3.3026e-13	3.4368e-10
		2031	278	8.49565e-12	3.58436e-11	1.65527e-09	6.87159e-07	1.25333e-07	-2.87794e-12	3.39957e-13	4.47395e-10
		2032	278	9.07303e-12	4.08953e-11	1.79275e-09	7.33986e-07	1.29522e-07	-2.94791e-12	3.4905e-13	5.80328e-10
		2033	278	9.53308e-12	4.63509e-11	1.93446e-09	7.81412e-07	1.32765e-07	-3.04109e-12	3.60605e-13	7.5055e-10
		2034	278	9.94719e-12	5.22222e-11	2.08073e-09	8.29428e-07	1.35618e-07	-3.14133e-12	3.7299e-13	9.68366e-10
		2035	278	1.03433e-11	5.85212e-11	2.23142e-09	8.78027e-07	1.38292e-07	-3.23967e-12	3.85356e-13	1.24693e-09
		2036	278	1.07334e-11	6.52585e-11	2.38584e-09	9.27192e-07	1.40876e-07	-3.32125e-12	3.95347e-13	1.60302e-09
		2037	278	1.11257e-11	7.24431e-11	2.54383e-09	9.76899e-07	1.43427e-07	-3.40059e-12	4.05339e-13	2.05807e-09
		2038	278	1.15206e-11	8.00841e-11	2.70568e-09	1.02713e-06	1.45951e-07	-3.48546e-12	4.1584e-13	2.63942e-09
		2039	278	1.19061e-11	8.81909e-11	2.87162e-09	1.07786e-06	1.48373e-07	-3.57386e-12	4.26392e-13	3.38196e-09
		2040	278	1.22757e-11	9.67727e-11	3.0413e-09	1.12909e-06	1.50658e-07	-3.6554e-12	4.36393e-13	4.33022e-09
		2041	278	0	1.05837e-10	3.21422e-09	1.18078e-06	0	-3.72613e-12	4.45003e-13	5.53943e-09
		2042	278	0	1.15392e-10	3.39045e-09	1.23293e-06	0	-3.79873e-12	4.5396e-13	7.08326e-09
		2043	278	0	1.25444e-10	3.57055e-09	1.28551e-06	0	-3.88257e-12	4.64051e-13	9.05413e-09
		2044	278	0	1.36001e-10	3.75392e-09	1.33851e-06	0	-3.95506e-12	4.73151e-13	1.157e-08
		2045	278	0	1.47073e-10	3.94107e-09	1.39193e-06	0	-4.03817e-12	4.83478e-13	1.47814e-08
		2046	278	0	1.58666e-10	4.13217e-09	1.44575e-06	0	-4.1234e-12	4.93701e-13	1.88806e-08
		2047	278	0	1.70791e-10	4.32712e-09	1.49997e-06	0	-4.20785e-12	5.04057e-13	2.41126e-08
		2048	278	0	1.83455e-10	4.526e-09	1.55459e-06	0	-4.29366e-12	5.14562e-13	3.07905e-08
		2049	278	0	1.96669e-10	4.72905e-09	1.6096e-06	0	-4.38506e-12	5.25876e-13	3.93135e-08
		2050	278	0	2.10441e-10	4.93635e-09	1.66501e-06	0	-4.47811e-12	5.37279e-13	5.01915e-08
	14500ft	2025	278	6.18172e-12	1.32596e-11	8.47385e-10	4.17942e-07	1.06911e-07	-2.11135e-12	2.57784e-13	8.17911e-11
		2026	278	6.10403e-12	1.60483e-11	9.47682e-10	4.59796e-07	1.06237e-07	-2.18704e-12	2.67724e-13	1.10433e-10
		2027	278	6.04941e-12	1.91565e-11	1.05116e-09	5.02354e-07	1.05761e-07	-2.26088e-12	2.77712e-13	1.47453e-10
		2028	278	6.00395e-12	2.25943e-11	1.15794e-09	5.45571e-07	1.05363e-07	-2.33759e-12	2.88022e-13	1.95173e-10
		2029	278	5.98323e-12	2.63725e-11	1.26845e-09	5.89423e-07	1.05181e-07	-2.42239e-12	2.99145e-13	2.56561e-10
		2030	278	6.41296e-12	3.0503e-11	1.38305e-09	6.33902e-07	1.08892e-07	-2.51631e-12	3.11597e-13	3.35442e-10
		2031	278	7.01238e-12	3.49964e-11	1.50054e-09	6.78989e-07	1.13868e-07	-2.58335e-12	3.20628e-13	4.36668e-10
		2032	278	7.41678e-12	3.9861e-11	1.6208e-09	7.24644e-07	1.17105e-07	-2.64806e-12	3.29424e-13	5.66402e-10
		2033	278	7.75639e-12	4.51056e-11	1.74445e-09	7.70844e-07	1.19756e-07	-2.72601e-12	3.39825e-13	7.32521e-10
		2034	278	8.08335e-12	5.07409e-11	1.87176e-09	8.1758e-07	1.22254e-07	-2.81023e-12	3.51011e-13	9.45082e-10
		2035	278	8.39714e-12	5.67777e-11	2.00279e-09	8.64848e-07	1.24605e-07	-2.89603e-12	3.6249e-13	1.21692e-09
		2036	278	8.70818e-12	6.32254e-11	2.13668e-09	9.12635e-07	1.26891e-07	-2.96184e-12	3.71232e-13	1.56441e-09
		2037	278	9.02052e-12	7.00921e-11	2.27361e-09	9.60916e-07	1.29147e-07	-3.03168e-12	3.80557e-13	2.00846e-09
		2038	278	9.33652e-12	7.7386e-11	2.41359e-09	1.00968e-06	1.3139e-07	-3.10194e-12	3.8993e-13	2.57576e-09
		2039	278	9.64863e-12	8.51152e-11	2.55676e-09	1.0589e-06	1.33568e-07	-3.17347e-12	3.99133e-13	3.30034e-09
		2040	278	9.94874e-12	9.32877e-11	2.70302e-09	1.10857e-06	1.35629e-07	-3.24376e-12	4.08311e-13	4.22566e-09
		2041	278	0	1.01911e-10	2.85211e-09	1.15867e-06	0	-3.30721e-12	4.16474e-13	5.40575e-09
		2042	278	0	1.10991e-10	3.00414e-09	1.20919e-06	0	-3.3736e-12	4.25075e-13	6.91238e-09
		2043	278	0	1.20536e-10	3.15924e-09	1.26011e-06	0	-3.44286e-12	4.34022e-13	8.83575e-09
		2044	278	0	1.30553e-10	3.31733e-09	1.31143e-06	0	-3.51069e-12	4.42925e-13	1.1291e-08
		2045	278	0	1.4105e-10	3.47844e-09	1.36313e-06	0	-3.58023e-12	4.52232e-13	1.4425e-08
		2046	278	0	1.52034e-10	3.64266e-09	1.41521e-06	0	-3.65027e-12	4.6127e-13	1.84254e-08
		2047	278	0	1.63512e-10	3.81011e-09	1.46766e-06	0	-3.72345e-12	4.70826e-13	2.35313e-08
		2048	278	0	1.75494e-10	3.98097e-09	1.52048e-06	0	-3.80006e-12	4.807e-13	3.00482e-08
		2049	278	0	1.87987e-10	4.15545e-09	1.57367e-06	0	-3.88236e-12	4.91458e-13	3.83659e-08
		2050	278	0	2.01001e-10	4.33359e-09	1.62723e-06	0	-3.96471e-12	5.02127e-13	4.89816e-08
	16500ft	2025	278	6.08257e-12	1.38142e-11	8.63127e-10	4.26594e-07	1.0605e-07	-2.1306e-12	2.64997e-13	8.29263e-11
		2026	278	5.99804e-12	1.67107e-11	9.63035e-10	4.6919e-07	1.05311e-07	-2.20178e-12	2.7478e-13	1.11972e-10
		2027	278	5.93499e-12	1.99349e-11	1.06617e-09	5.12458e-07	1.04756e-07	-2.27771e-12	2.85226e-13	1.49514e-10
		2028	278	5.87971e-12	2.34972e-11	1.17246e-09	5.56365e-07	1.04267e-07	-2.35248e-12	2.95638e-13	1.97908e-10
		2029	278	5.84674e-12	2.74084e-11	1.28223e-09	6.00887e-07	1.03974e-07	-2.43364e-12	3.06706e-13	2.60162e-10
		2030	278	6.24583e-12	3.16805e-11	1.39598e-09	6.46022e-07	1.07464e-07	-2.52673e-12	3.19404e-13	3.40153e-10
		2031	278	6.80556e-12	3.63243e-11	1.51254e-09	6.9175e-07	1.12176e-07	-2.59337e-12	3.28644e-13	4.428e-10
		2032	278	7.17529e-12	4.13482e-11	1.63189e-09	7.38039e-07	1.15183e-07	-2.65922e-12	3.37776e-13	5.74353e-10
		2033	278	7.49247e-12	4.67615e-11	1.75446e-09	7.84865e-07	1.17701e-07	-2.73508e-12	3.48258e-13	7.42798e-10
		2034	278	7.80731e-12	5.25746e-11	1.88052e-09	8.32222e-07	1.20149e-07	-2.8172e-12	3.59547e-13	9.58334e-10
		2035	278	8.10985e-12	5.87987e-11	2.0102e-09	8.80106e-07	1.22455e-07	-2.90233e-12	3.71265e-13	1.23397e-09
		2036	278	8.41036e-12	6.54432e-11	2.14255e-09	9.28503e-07	1.24703e-07	-2.96525e-12	3.79974e-13	1.58633e-09
		2037	278	8.71131e-12	7.25161e-11	2.27787e-09	9.77391e-07	1.26914e-07	-3.03483e-12	3.8952e-13	2.03659e-09
		2038	278	9.01578e-12	8.00257e-11	2.41608e-09	1.02675e-06	1.29113e-07	-3.10286e-12	3.98937e-13	2.61182e-09
		2039	278	9.31758e-12	8.79803e-11	2.55726e-09	1.07657e-06	1.31256e-07	-3.17134e-12	4.08085e-13	3.34653e-09
		2040	278	9.60746e-12	9.63876e-11	2.70145e-09	1.12684e-06	1.33282e-07	-3.24075e-12	4.17412e-13	4.28478e-09
		2041	278	0	1.05255e-10	2.84844e-09	1.17753e-06	0	-3.30448e-12	4.25819e-13	5.4814e-09
		2042	278	0	1.1459e-10	2.99836e-09	1.22864e-06	0	-3.37168e-12	4.34717e-13	7.00915e-09
		2043	278	0	1.24399e-10	3.1512e-09	1.28015e-06	0	-3.43871e-12	4.43672e-13	8.95948e-09
		2044	278	0	1.34691e-10	3.30706e-09	1.33205e-06	0	-3.50805e-12	4.52949e-13	1.14491e-08
		2045	278	0	1.45473e-10	3.46579e-09	1.38434e-06	0	-3.57576e-12	4.62336e-13	1.46271e-08
		2046	278	0	1.56752e-10	3.62745e-09	1.437e-06	0	-3.64334e-12	4.71373e-13	1.86835e-08
		2047	278	0	1.68536e-10	3.79226e-09	1.49004e-06	0	-3.71572e-12	4.81104e-13	2.38609e-08
		2048	278	0	1.80833e-10	3.96043e-09	1.54344e-06	0	-3.79247e-12	4.91234e-13	3.04691e-08
		2049	278	0	1.93654e-10	4.13219e-09	1.59722e-06	0	-3.87524e-12	5.0232e-13	3.89033e-08
		2050	278	0	2.07006e-10	4.30755e-09	1.65136e-06	0	-3.95743e-12	5.13244e-13	4.96678e-08
	18500ft	2025	278	1.03696e-11	2.16175e-11	1.42682e-09	5.33647e-07	1.38468e-07	-3.5515e-12	4.28392e-13	1.04641e-10
		2026	278	1.02383e-11	2.61967e-11	1.59597e-09	5.87454e-07	1.37588e-07	-3.66858e-12	4.44174e-13	1.41298e-10
		2027	278	1.01563e-11	3.13063e-11	1.77046e-09	6.42195e-07	1.37037e-07	-3.79256e-12	4.60899e-13	1.8868e-10
		2028	278	1.00951e-11	3.69631e-11	1.95022e-09	6.97807e-07	1.36623e-07	-3.91548e-12	4.77576e-13	2.49764e-10
		2029	278	1.00771e-11	4.31841e-11	2.13574e-09	7.54246e-07	1.36501e-07	-4.04794e-12	4.95239e-13	3.28347e-10
		2030	278	1.07324e-11	4.99886e-11	2.32801e-09	8.11496e-07	1.40869e-07	-4.20286e-12	5.15814e-13	4.29323e-10
		2031	278	1.16251e-11	5.73945e-11	2.5252e-09	8.69533e-07	1.46611e-07	-4.3173e-12	5.31276e-13	5.589e-10
		2032	278	1.22355e-11	6.54161e-11	2.72726e-09	9.28311e-07	1.50411e-07	-4.43055e-12	5.46573e-13	7.24972e-10
		2033	278	1.27361e-11	7.40689e-11	2.93488e-09	9.878e-07	1.53457e-07	-4.55913e-12	5.6384e-13	9.37619e-10
		2034	278	1.32147e-11	8.33701e-11	3.14854e-09	1.04799e-06	1.56313e-07	-4.69858e-12	5.82491e-13	1.20972e-09
		2035	278	1.36753e-11	9.33382e-11	3.36843e-09	1.10887e-06	1.59015e-07	-4.84249e-12	6.01782e-13	1.55769e-09
		2036	278	1.41313e-11	1.03989e-10	3.59301e-09	1.17043e-06	1.61644e-07	-4.95156e-12	6.16553e-13	2.00252e-09
		2037	278	1.45845e-11	1.15337e-10	3.82278e-09	1.23264e-06	1.64216e-07	-5.07144e-12	6.32652e-13	2.57096e-09
		2038	278	1.5038e-11	1.27395e-10	4.05761e-09	1.29547e-06	1.66749e-07	-5.18858e-12	6.48448e-13	3.29715e-09
		2039	278	1.54839e-11	1.40178e-10	4.2973e-09	1.35891e-06	1.69203e-07	-5.29923e-12	6.62962e-13	4.2247e-09
		2040	278	1.5908e-11	1.53697e-10	4.54187e-09	1.42293e-06	1.71505e-07	-5.41047e-12	6.77565e-13	5.40922e-09
		2041	278	0	1.67964e-10	4.791e-09	1.48751e-06	0	-5.51358e-12	6.90961e-13	6.91989e-09
		2042	278	0	1.8299e-10	5.04492e-09	1.55262e-06	0	-5.62196e-12	7.05065e-13	8.84858e-09
		2043	278	0	1.98786e-10	5.30363e-09	1.61825e-06	0	-5.73083e-12	7.19333e-13	1.13108e-08
		2044	278	0	2.15365e-10	5.56737e-09	1.68438e-06	0	-5.84501e-12	7.34291e-13	1.44539e-08
		2045	278	0	2.3274e-10	5.836e-09	1.751e-06	0	-5.95813e-12	7.49474e-13	1.84659e-08
		2046	278	0	2.50921e-10	6.1095e-09	1.81811e-06	0	-6.06877e-12	7.63978e-13	2.35869e-08
		2047	278	0	2.69922e-10	6.38821e-09	1.88569e-06	0	-6.18741e-12	7.79586e-13	3.01233e-08
		2048	278	0	2.89755e-10	6.67243e-09	1.95374e-06	0	-6.31207e-12	7.95798e-13	3.84659e-08
		2049	278	0	3.10436e-10	6.96256e-09	2.02226e-06	0	-6.44657e-12	8.13441e-13	4.91137e-08
		2050	278	0	3.31978e-10	7.25848e-09	2.09125e-06	0	-6.57819e-12	8.30678e-13	6.27035e-08
	20500ft	2025	278	1.41101e-11	3.0966e-11	2.1116e-09	6.38695e-07	1.61523e-07	-5.27614e-12	6.25277e-13	1.24422e-10
		2026	278	1.39668e-11	3.75647e-11	2.36508e-09	7.03462e-07	1.607e-07	-5.449e-12	6.48325e-13	1.68035e-10
		2027	278	1.38982e-11	4.49383e-11	2.62648e-09	7.69413e-07	1.60305e-07	-5.63132e-12	6.7265e-13	2.24421e-10
		2028	278	1.38653e-11	5.31112e-11	2.89574e-09	8.36458e-07	1.60115e-07	-5.8127e-12	6.96907e-13	2.97124e-10
		2029	278	1.38969e-11	6.21079e-11	3.17352e-09	9.04533e-07	1.60298e-07	-6.00736e-12	7.2253e-13	3.9067e-10
		2030	278	1.48129e-11	7.19567e-11	3.46141e-09	9.73614e-07	1.65496e-07	-6.23742e-12	7.52638e-13	5.10881e-10
		2031	278	1.6031e-11	8.26839e-11	3.7568e-09	1.04367e-06	1.72167e-07	-6.41015e-12	7.75666e-13	6.65153e-10
		2032	278	1.68927e-11	9.43111e-11	4.05961e-09	1.11463e-06	1.76733e-07	-6.58119e-12	7.98459e-13	8.62885e-10
		2033	278	1.7594e-11	1.06861e-10	4.37084e-09	1.18648e-06	1.80364e-07	-6.77397e-12	8.2396e-13	1.11608e-09
		2034	278	1.82531e-11	1.2036e-10	4.69122e-09	1.25919e-06	1.83712e-07	-6.98323e-12	8.51543e-13	1.44008e-09
		2035	278	1.88885e-11	1.34835e-10	5.02102e-09	1.33276e-06	1.86882e-07	-7.19871e-12	8.80023e-13	1.85444e-09
		2036	278	1.95169e-11	1.50309e-10	5.35797e-09	1.40716e-06	1.89965e-07	-7.36408e-12	9.0217e-13	2.38414e-09
		2037	278	2.01402e-11	1.66804e-10	5.70282e-09	1.48236e-06	1.92975e-07	-7.54529e-12	9.26236e-13	3.06105e-09
		2038	278	2.07614e-11	1.84341e-10	6.05537e-09	1.55834e-06	1.95928e-07	-7.72222e-12	9.49771e-13	3.92584e-09
		2039	278	2.1371e-11	2.02939e-10	6.41507e-09	1.63506e-06	1.98784e-07	-7.88391e-12	9.70757e-13	5.03041e-09
		2040	278	2.19487e-11	2.22617e-10	6.78193e-09	1.7125e-06	2.01452e-07	-8.04571e-12	9.91716e-13	6.44101e-09
		2041	278	0	2.4339e-10	7.15549e-09	1.79062e-06	0	-8.1965e-12	1.01113e-12	8.24006e-09
		2042	278	0	2.65274e-10	7.53608e-09	1.86938e-06	0	-8.35486e-12	1.03155e-12	1.0537e-08
		2043	278	0	2.88287e-10	7.92373e-09	1.94878e-06	0	-8.51433e-12	1.05222e-12	1.34692e-08
		2044	278	0	3.12445e-10	8.31885e-09	2.02879e-06	0	-8.68289e-12	1.07405e-12	1.72123e-08
		2045	278	0	3.37766e-10	8.72133e-09	2.1094e-06	0	-8.85113e-12	1.09623e-12	2.19903e-08
		2046	278	0	3.64269e-10	9.13102e-09	2.1906e-06	0	-9.0139e-12	1.11733e-12	2.80891e-08
		2047	278	0	3.91971e-10	9.54843e-09	2.27237e-06	0	-9.18858e-12	1.14003e-12	3.58734e-08
		2048	278	0	4.20891e-10	9.97395e-09	2.3547e-06	0	-9.3712e-12	1.16358e-12	4.58088e-08
		2049	278	0	4.51051e-10	1.04082e-08	2.43761e-06	0	-9.56828e-12	1.18913e-12	5.84896e-08
		2050	278	0	4.82471e-10	1.08509e-08	2.52108e-06	0	-9.75959e-12	1.21396e-12	7.4674e-08
	22500ft	2025	278	1.98842e-11	4.26206e-11	2.95642e-09	7.49309e-07	1.91744e-07	-7.41458e-12	8.7114e-13	1.46342e-10
		2026	278	1.96987e-11	5.17383e-11	3.31412e-09	8.25576e-07	1.90848e-07	-7.6569e-12	9.03303e-13	1.97644e-10
		2027	278	1.96269e-11	6.19365e-11	3.68292e-09	9.03284e-07	1.905e-07	-7.91185e-12	9.37152e-13	2.63974e-10
		2028	278	1.96116e-11	7.32486e-11	4.06278e-09	9.82315e-07	1.90425e-07	-8.16605e-12	9.70912e-13	3.49503e-10
		2029	278	1.96915e-11	8.57091e-11	4.4546e-09	1.06259e-06	1.90813e-07	-8.43819e-12	1.00653e-12	4.59556e-10
		2030	278	2.09843e-11	9.93573e-11	4.86071e-09	1.14407e-06	1.96977e-07	-8.76182e-12	1.04858e-12	6.00984e-10
		2031	278	2.26838e-11	1.1423e-10	5.27751e-09	1.22671e-06	2.04798e-07	-9.00717e-12	1.08109e-12	7.82487e-10
		2032	278	2.39059e-11	1.30358e-10	5.7049e-09	1.31045e-06	2.10243e-07	-9.25014e-12	1.11326e-12	1.01512e-09
		2033	278	2.48825e-11	1.47774e-10	6.14426e-09	1.39524e-06	2.14494e-07	-9.52287e-12	1.14907e-12	1.31302e-09
		2034	278	2.57851e-11	1.66514e-10	6.59662e-09	1.48107e-06	2.1835e-07	-9.8191e-12	1.18784e-12	1.69423e-09
		2035	278	2.66557e-11	1.86615e-10	7.06235e-09	1.56792e-06	2.22006e-07	-1.01237e-11	1.22782e-12	2.18175e-09
		2036	278	2.75157e-11	2.08113e-10	7.53831e-09	1.65577e-06	2.25558e-07	-1.03592e-11	1.2592e-12	2.80498e-09
		2037	278	2.83663e-11	2.31037e-10	8.02553e-09	1.74458e-06	2.29018e-07	-1.06168e-11	1.29324e-12	3.60141e-09
		2038	278	2.921e-11	2.55416e-10	8.52373e-09	1.83432e-06	2.32399e-07	-1.08682e-11	1.32647e-12	4.6189e-09
		2039	278	3.0035e-11	2.81278e-10	9.03192e-09	1.92495e-06	2.35658e-07	-1.10934e-11	1.35556e-12	5.91852e-09
		2040	278	3.08133e-11	3.08648e-10	9.55008e-09	2.01643e-06	2.38692e-07	-1.1318e-11	1.38446e-12	7.57821e-09
		2041	278	0	3.37548e-10	1.00776e-08	2.10872e-06	0	-1.1528e-11	1.41141e-12	9.69493e-09
		2042	278	0	3.68e-10	1.06149e-08	2.20179e-06	0	-1.17483e-11	1.43967e-12	1.23974e-08
		2043	278	0	4.00027e-10	1.11621e-08	2.2956e-06	0	-1.19707e-11	1.46837e-12	1.58474e-08
		2044	278	0	4.33654e-10	1.17198e-08	2.39014e-06	0	-1.22068e-11	1.49877e-12	2.02516e-08
		2045	278	0	4.68904e-10	1.22879e-08	2.48538e-06	0	-1.24436e-11	1.52971e-12	2.58733e-08
		2046	278	0	5.05804e-10	1.28661e-08	2.58132e-06	0	-1.26712e-11	1.55905e-12	3.3049e-08
		2047	278	0	5.44378e-10	1.34552e-08	2.67794e-06	0	-1.29156e-11	1.59061e-12	4.22078e-08
		2048	278	0	5.84652e-10	1.40555e-08	2.77524e-06	0	-1.31702e-11	1.62333e-12	5.38977e-08
		2049	278	0	6.26655e-10	1.46681e-08	2.8732e-06	0	-1.34451e-11	1.65874e-12	6.88178e-08
		2050	278	0	6.70416e-10	1.52925e-08	2.97183e-06	0	-1.37105e-11	1.69305e-12	8.78602e-08
	24500ft	2025	278	2.70042e-11	5.76155e-11	4.05787e-09	8.71206e-07	2.23452e-07	-1.01958e-11	1.18848e-12	1.70244e-10
		2026	278	2.67735e-11	6.99779e-11	4.55162e-09	9.60133e-07	2.22495e-07	-1.05284e-11	1.23243e-12	2.29935e-10
		2027	278	2.6702e-11	8.38149e-11	5.06061e-09	1.05078e-06	2.22198e-07	-1.08777e-11	1.27858e-12	3.07115e-10
		2028	278	2.6712e-11	9.91724e-11	5.58486e-09	1.143e-06	2.2224e-07	-1.12266e-11	1.32463e-12	4.0664e-10
		2029	278	2.68555e-11	1.16097e-10	6.12554e-09	1.23669e-06	2.22836e-07	-1.15995e-11	1.37316e-12	5.34707e-10
		2030	278	2.86188e-11	1.34643e-10	6.68597e-09	1.33181e-06	2.30035e-07	-1.2045e-11	1.43068e-12	6.9929e-10
		2031	278	3.09174e-11	1.54861e-10	7.26126e-09	1.42831e-06	2.39095e-07	-1.23848e-11	1.47547e-12	9.10511e-10
		2032	278	3.25908e-11	1.76792e-10	7.85128e-09	1.5261e-06	2.4548e-07	-1.27216e-11	1.51983e-12	1.18125e-09
		2033	278	3.39175e-11	2.00483e-10	8.45789e-09	1.62514e-06	2.50426e-07	-1.30986e-11	1.56902e-12	1.52794e-09
		2034	278	3.51315e-11	2.25982e-10	9.08258e-09	1.72539e-06	2.54869e-07	-1.35082e-11	1.6223e-12	1.97157e-09
		2035	278	3.63035e-11	2.53343e-10	9.72578e-09	1.82686e-06	2.59085e-07	-1.3929e-11	1.6772e-12	2.53895e-09
		2036	278	3.74606e-11	2.82611e-10	1.03832e-08	1.9295e-06	2.63182e-07	-1.42561e-11	1.72059e-12	3.26427e-09
		2037	278	3.86032e-11	3.13829e-10	1.10564e-08	2.03328e-06	2.67165e-07	-1.46132e-11	1.76758e-12	4.19117e-09
		2038	278	3.97336e-11	3.47038e-10	1.17447e-08	2.13816e-06	2.71049e-07	-1.49619e-11	1.81341e-12	5.37534e-09
		2039	278	4.08369e-11	3.82276e-10	1.24468e-08	2.24409e-06	2.74786e-07	-1.52695e-11	1.85295e-12	6.88788e-09
		2040	278	4.18753e-11	4.19574e-10	1.31625e-08	2.35102e-06	2.78258e-07	-1.55756e-11	1.89212e-12	8.81947e-09
		2041	278	0	4.58965e-10	1.3891e-08	2.4589e-06	0	-1.58627e-11	1.92882e-12	1.1283e-08
		2042	278	0	5.00477e-10	1.4633e-08	2.56769e-06	0	-1.61637e-11	1.96729e-12	1.44282e-08
		2043	278	0	5.44142e-10	1.53885e-08	2.67736e-06	0	-1.64676e-11	2.00631e-12	1.84435e-08
		2044	278	0	5.89994e-10	1.61584e-08	2.78788e-06	0	-1.67917e-11	2.04783e-12	2.35691e-08
		2045	278	0	6.38065e-10	1.69427e-08	2.89924e-06	0	-1.71176e-11	2.09007e-12	3.01119e-08
		2046	278	0	6.88391e-10	1.77409e-08	3.0114e-06	0	-1.74295e-11	2.13008e-12	3.84632e-08
		2047	278	0	7.41004e-10	1.8554e-08	3.12436e-06	0	-1.77642e-11	2.17309e-12	4.91227e-08
		2048	278	0	7.9594e-10	1.93826e-08	3.23811e-06	0	-1.81124e-11	2.21765e-12	6.27278e-08
		2049	278	0	8.53239e-10	2.0228e-08	3.35264e-06	0	-1.84882e-11	2.26581e-12	8.00923e-08
		2050	278	0	9.12941e-10	2.10894e-08	3.46795e-06	0	-1.88497e-11	2.31236e-12	1.02255e-07
	26500ft	2025	278	3.63931e-11	7.84336e-11	5.58514e-09	1.01649e-06	2.59405e-07	-1.40704e-11	1.63149e-12	1.98434e-10
		2026	278	3.61174e-11	9.53081e-11	6.26821e-09	1.12051e-06	2.5842e-07	-1.45293e-11	1.69202e-12	2.68024e-10
		2027	278	3.60665e-11	1.14208e-10	6.97232e-09	1.22659e-06	2.58238e-07	-1.50103e-11	1.75541e-12	3.58011e-10
		2028	278	3.61339e-11	1.35196e-10	7.69749e-09	1.33455e-06	2.5848e-07	-1.54909e-11	1.81862e-12	4.74057e-10
		2029	278	3.63875e-11	1.58337e-10	8.44531e-09	1.44425e-06	2.59385e-07	-1.60038e-11	1.88516e-12	6.23393e-10
		2030	278	3.87866e-11	1.83704e-10	9.22047e-09	1.55564e-06	2.67799e-07	-1.66192e-11	1.96431e-12	8.15314e-10
		2031	278	4.18823e-11	2.11368e-10	1.00163e-08	1.66867e-06	2.78281e-07	-1.70915e-11	2.02635e-12	1.06163e-09
		2032	278	4.41686e-11	2.41387e-10	1.08327e-08	1.78323e-06	2.85776e-07	-1.75592e-11	2.08777e-12	1.37735e-09
		2033	278	4.59694e-11	2.73823e-10	1.16721e-08	1.89927e-06	2.91543e-07	-1.80817e-11	2.15569e-12	1.78166e-09
		2034	278	4.76013e-11	3.08745e-10	1.25366e-08	2.01674e-06	2.96673e-07	-1.865e-11	2.22935e-12	2.29903e-09
		2035	278	4.91771e-11	3.46226e-10	1.34269e-08	2.13565e-06	3.01543e-07	-1.92331e-11	2.30521e-12	2.96072e-09
		2036	278	5.07316e-11	3.86331e-10	1.4337e-08	2.25596e-06	3.06272e-07	-1.96882e-11	2.36548e-12	3.8066e-09
		2037	278	5.2264e-11	4.29118e-10	1.52689e-08	2.3776e-06	3.10864e-07	-2.01846e-11	2.43066e-12	4.88758e-09
		2038	278	5.37761e-11	4.74644e-10	1.6222e-08	2.50055e-06	3.15328e-07	-2.06691e-11	2.49416e-12	6.26862e-09
		2039	278	5.52499e-11	5.22961e-10	1.71939e-08	2.62474e-06	3.1962e-07	-2.1091e-11	2.54832e-12	8.0326e-09
		2040	278	5.66332e-11	5.74113e-10	1.81846e-08	2.75011e-06	3.23597e-07	-2.15099e-11	2.60176e-12	1.02853e-08
		2041	278	0	6.28143e-10	1.91928e-08	2.87661e-06	0	-2.19036e-11	2.65205e-12	1.31584e-08
		2042	278	0	6.85092e-10	2.02194e-08	3.00418e-06	0	-2.23161e-11	2.70467e-12	1.68266e-08
		2043	278	0	7.45001e-10	2.12646e-08	3.13278e-06	0	-2.27333e-11	2.75814e-12	2.15094e-08
		2044	278	0	8.07917e-10	2.23297e-08	3.26238e-06	0	-2.31795e-11	2.81521e-12	2.74873e-08
		2045	278	0	8.73885e-10	2.34147e-08	3.39296e-06	0	-2.36297e-11	2.87333e-12	3.51179e-08
		2046	278	0	9.42954e-10	2.45189e-08	3.52449e-06	0	-2.40583e-11	2.92822e-12	4.48578e-08
		2047	278	0	1.01517e-09	2.56435e-08	3.65696e-06	0	-2.45188e-11	2.98727e-12	5.72896e-08
[truncated: 185 more rows]
