# Supplementary material for: Altitude-dependent climate impacts and economic feasibility of alternative fuels in aviation from 2025 to 2050
Source: iScience. 2025 Aug 7;28(9):113323. doi: 10.1016/j.isci.2025.113323 (PMC12496216; doi:10.1016/j.isci.2025.113323)
Supplement: Data S2. Cost-benefit results [file mmc3.xlsx]

## Sheet: Cost-benefit
Scenario	Year	Cost difference between alternative energy and JET-A		Renovation Cost		Income		Cost-benefit
		High	Low	High	Low	High	Low	High	Low
		Units:(USD)
Sub-scenario 1 (SAF-Start in 2030)	2030	5.98636e+10	4.99136e+10	0	0	4.34668e+10	3.98619e+10	-5.98636e+10	-6.44683e+09
	2031	6.42861e+10	5.26182e+10	0	0	4.54276e+10	4.12003e+10	-6.42861e+10	-7.19066e+09
	2032	6.88372e+10	5.53807e+10	0	0	4.74188e+10	4.25435e+10	-6.88372e+10	-7.96183e+09
	2033	7.37704e+10	5.84022e+10	0	0	4.96119e+10	4.40438e+10	-7.37704e+10	-8.79034e+09
	2034	7.90568e+10	6.16518e+10	0	0	5.19769e+10	4.56709e+10	-7.90568e+10	-9.67495e+09
	2035	8.45721e+10	6.50279e+10	0	0	5.44261e+10	4.73449e+10	-8.45721e+10	-1.06018e+10
	2036	8.97136e+10	6.80713e+10	0	0	5.65773e+10	4.87359e+10	-8.97136e+10	-1.1494e+10
	2037	9.51796e+10	7.13212e+10	0	0	5.88825e+10	5.02381e+10	-9.51796e+10	-1.24387e+10
	2038	1.00764e+11	7.46199e+10	0	0	6.12102e+10	5.17378e+10	-1.00764e+11	-1.34097e+10
	2039	1.06247e+11	7.7808e+10	0	0	6.34308e+10	5.31267e+10	-1.06247e+11	-1.43771e+10
	2040	2.23688e+11	1.62094e+11	0	0	1.31356e+11	1.09039e+11	-2.23688e+11	-3.07378e+10
	2041	2.34868e+11	1.68501e+11	0	0	1.35765e+11	1.11718e+11	-2.34868e+11	-3.27361e+10
	2042	2.46504e+11	1.75176e+11	0	0	1.40362e+11	1.14518e+11	-2.46504e+11	-3.48137e+10
	2043	2.58475e+11	1.82031e+11	0	0	1.45076e+11	1.17379e+11	-2.58475e+11	-3.69545e+10
	2044	2.70991e+11	1.89211e+11	0	0	1.50022e+11	1.20391e+11	-2.70991e+11	-3.91894e+10
	2045	2.83878e+11	1.96591e+11	0	0	1.55097e+11	1.2347e+11	-2.83878e+11	-4.14938e+10
	2046	2.96831e+11	2.03959e+11	0	0	1.60136e+11	1.26485e+11	-2.96831e+11	-4.38235e+10
	2047	3.10425e+11	2.11713e+11	0	0	1.65449e+11	1.29682e+11	-3.10425e+11	-4.62633e+10
	2048	3.24537e+11	2.19761e+11	0	0	1.70965e+11	1.33001e+11	-3.24537e+11	-4.87958e+10
	2049	3.39459e+11	2.28299e+11	0	0	1.76832e+11	1.36555e+11	-3.39459e+11	-5.14664e+10
	2050	3.54438e+11	2.36816e+11	0	0	1.82654e+11	1.40035e+11	-3.54438e+11	-5.41616e+10
Sub-scenario 2 (SAF-Start in 2035)	2035	8.45721e+10	6.50279e+10	0	0	5.44261e+10	4.73449e+10	-8.45721e+10	-1.06018e+10
	2036	8.97136e+10	6.80713e+10	0	0	5.65773e+10	4.87359e+10	-8.97136e+10	-1.1494e+10
	2037	9.51796e+10	7.13212e+10	0	0	5.88825e+10	5.02381e+10	-9.51796e+10	-1.24387e+10
	2038	1.00764e+11	7.46199e+10	0	0	6.12102e+10	5.17378e+10	-1.00764e+11	-1.34097e+10
	2039	1.06247e+11	7.7808e+10	0	0	6.34308e+10	5.31267e+10	-1.06247e+11	-1.43771e+10
	2040	1.11844e+11	8.10468e+10	0	0	6.56779e+10	5.45193e+10	-1.11844e+11	-1.53689e+10
	2041	1.17434e+11	8.42504e+10	0	0	6.78823e+10	5.58589e+10	-1.17434e+11	-1.63681e+10
	2042	1.23252e+11	8.75879e+10	0	0	7.01811e+10	5.7259e+10	-1.23252e+11	-1.74068e+10
	2043	1.29238e+11	9.10155e+10	0	0	7.25382e+10	5.86893e+10	-1.29238e+11	-1.84773e+10
	2044	1.35496e+11	9.46057e+10	0	0	7.5011e+10	6.01953e+10	-1.35496e+11	-1.95947e+10
	2045	2.83878e+11	1.96591e+11	0	0	1.55097e+11	1.2347e+11	-2.83878e+11	-4.14938e+10
	2046	2.96831e+11	2.03959e+11	0	0	1.60136e+11	1.26485e+11	-2.96831e+11	-4.38235e+10
	2047	3.10425e+11	2.11713e+11	0	0	1.65449e+11	1.29682e+11	-3.10425e+11	-4.62633e+10
	2048	3.24537e+11	2.19761e+11	0	0	1.70965e+11	1.33001e+11	-3.24537e+11	-4.87958e+10
	2049	3.39459e+11	2.28299e+11	0	0	1.76832e+11	1.36555e+11	-3.39459e+11	-5.14664e+10
	2050	3.54438e+11	2.36816e+11	0	0	1.82654e+11	1.40035e+11	-3.54438e+11	-5.41616e+10
Sub-scenario 3 (HTE-Start in 2035)	2035	2.04336e+11	8.86888e+10	1.09085e+12	6.12902e+11	3.10652e+10	2.70234e+10	-6.70526e+11	-1.26816e+12
	2036	2.02412e+11	8.80548e+10	1.10556e+12	6.47458e+11	3.22929e+10	2.78172e+10	-7.0322e+11	-1.28016e+12
	2037	2.00594e+11	8.7476e+10	1.12202e+12	6.84237e+11	3.36085e+10	2.86745e+10	-7.38104e+11	-1.29394e+12
	2038	1.98399e+11	8.67428e+10	1.13762e+12	7.21747e+11	3.49369e+10	2.95304e+10	-7.73552e+11	-1.30648e+12
	2039	1.95438e+11	8.56846e+10	1.15003e+12	7.58427e+11	3.62043e+10	3.03231e+10	-8.07907e+11	-1.31515e+12
	2040	1.92173e+11	8.45024e+10	1.16184e+12	7.95824e+11	3.74868e+10	3.11178e+10	-8.42839e+11	-1.32289e+12
	2041	1.88417e+11	8.31137e+10	1.17184e+12	8.33082e+11	3.87449e+10	3.18823e+10	-8.7745e+11	-1.32838e+12
	2042	1.84565e+11	8.16928e+10	1.18247e+12	8.71866e+11	4.00569e+10	3.26814e+10	-9.13502e+11	-1.33435e+12
	2043	1.80505e+11	8.01898e+10	1.19304e+12	9.11751e+11	4.14022e+10	3.34977e+10	-9.50539e+11	-1.34005e+12
	2044	1.76362e+11	7.86612e+10	1.20447e+12	9.53472e+11	4.28135e+10	3.43572e+10	-9.8932e+11	-1.34647e+12
	2045	3.43984e+11	1.54087e+11	2.43171e+12	1.99282e+12	8.85235e+10	7.0472e+10	-2.05838e+12	-2.70523e+12
	2046	3.34426e+11	1.50511e+11	2.45182e+12	2.07898e+12	9.13991e+10	7.21927e+10	-2.13809e+12	-2.71406e+12
	2047	3.24707e+11	1.46888e+11	2.47406e+12	2.16947e+12	9.44317e+10	7.40173e+10	-2.22193e+12	-2.72475e+12
	2048	3.1462e+11	1.43129e+11	2.49714e+12	2.26341e+12	9.75797e+10	7.59114e+10	-2.30896e+12	-2.73585e+12
	2049	3.04381e+11	1.39332e+11	2.52309e+12	2.36282e+12	1.00928e+11	7.79395e+10	-2.40122e+12	-2.74953e+12
	2050	2.93261e+11	1.35168e+11	1.59518e+12	5.17897e+11	1.04251e+11	7.99256e+10	-5.48815e+11	-1.80852e+12
Sub-scenario 4 (HTE-Start in 2040)	2040	1.92173e+11	8.45024e+10	1.16184e+12	7.95824e+11	3.74868e+10	3.11178e+10	-8.42839e+11	-1.32289e+12
	2041	1.88417e+11	8.31137e+10	1.17184e+12	8.33082e+11	3.87449e+10	3.18823e+10	-8.7745e+11	-1.32838e+12
	2042	1.84565e+11	8.16928e+10	1.18247e+12	8.71866e+11	4.00569e+10	3.26814e+10	-9.13502e+11	-1.33435e+12
	2043	1.80505e+11	8.01898e+10	1.19304e+12	9.11751e+11	4.14022e+10	3.34977e+10	-9.50539e+11	-1.34005e+12
	2044	1.76362e+11	7.86612e+10	1.20447e+12	9.53472e+11	4.28135e+10	3.43572e+10	-9.8932e+11	-1.34647e+12
	2045	1.71992e+11	7.70437e+10	1.21586e+12	9.96408e+11	4.42617e+10	3.5236e+10	-1.02919e+12	-1.35261e+12
	2046	1.67213e+11	7.52554e+10	1.22591e+12	1.03949e+12	4.56995e+10	3.60964e+10	-1.06904e+12	-1.35703e+12
	2047	1.62353e+11	7.3444e+10	1.23703e+12	1.08474e+12	4.72158e+10	3.70086e+10	-1.11096e+12	-1.36237e+12
	2048	1.5731e+11	7.15643e+10	1.24857e+12	1.1317e+12	4.87898e+10	3.79557e+10	-1.15448e+12	-1.36793e+12
	2049	1.5219e+11	6.96662e+10	1.26154e+12	1.18141e+12	5.04641e+10	3.89697e+10	-1.20061e+12	-1.37476e+12
	2050	2.93261e+11	1.35168e+11	1.59518e+12	5.17897e+11	1.04251e+11	7.99256e+10	-5.48815e+11	-1.80852e+12
Sub-scenario 5 (HFC-Start in 2040)	2040	1.92173e+11	8.45024e+10	1.48282e+12	7.95824e+11	3.75063e+10	3.1134e+10	-8.4282e+11	-1.64386e+12
	2041	1.88417e+11	8.31137e+10	1.5189e+12	8.33082e+11	3.87651e+10	3.1899e+10	-8.7743e+11	-1.67542e+12
	2042	1.84565e+11	8.16928e+10	1.55662e+12	8.71866e+11	4.00778e+10	3.26985e+10	-9.13481e+11	-1.70849e+12
	2043	1.80505e+11	8.01898e+10	1.59515e+12	9.11751e+11	4.14239e+10	3.35152e+10	-9.50517e+11	-1.74214e+12
	2044	1.76362e+11	7.86612e+10	1.63572e+12	9.53472e+11	4.28359e+10	3.43752e+10	-9.89297e+11	-1.77771e+12
	2045	1.71992e+11	7.70437e+10	1.6772e+12	9.96408e+11	4.4285e+10	3.52545e+10	-1.02917e+12	-1.81393e+12
	2046	1.67213e+11	7.52554e+10	1.71778e+12	1.03949e+12	4.57236e+10	3.61154e+10	-1.06902e+12	-1.84888e+12
	2047	1.62353e+11	7.3444e+10	1.76082e+12	1.08474e+12	4.72407e+10	3.70282e+10	-1110939572128	-1.88615e+12
	2048	1.5731e+11	7.15643e+10	1.80551e+12	1.1317e+12	4.88156e+10	3.79757e+10	-1.15445e+12	-1.92484e+12
	2049	1.5219e+11	6.96662e+10	1.85336e+12	1.18141e+12	5.04908e+10	3.89904e+10	-1.20059e+12	-1.96656e+12
	2050	2.93261e+11	1.35168e+11	1.59518e+12	5.17897e+11	1.04306e+11	7.99679e+10	-5.4876e+11	-1.80847e+12
Sub-scenario 6 (HFC-Start in 2045)	2045	1.71992e+11	7.70437e+10	1.6772e+12	9.96408e+11	4.4285e+10	3.52545e+10	-1.02917e+12	-1.81393e+12
	2046	1.67213e+11	7.52554e+10	1.71778e+12	1.03949e+12	4.57236e+10	3.61154e+10	-1.06902e+12	-1.84888e+12
	2047	1.62353e+11	7.3444e+10	1.76082e+12	1.08474e+12	4.72407e+10	3.70282e+10	-1110939572128	-1.88615e+12
	2048	1.5731e+11	7.15643e+10	1.80551e+12	1.1317e+12	4.88156e+10	3.79757e+10	-1.15445e+12	-1.92484e+12
	2049	1.5219e+11	6.96662e+10	1.85336e+12	1.18141e+12	5.04908e+10	3.89904e+10	-1.20059e+12	-1.96656e+12
	2050	1.4663e+11	6.75842e+10	7.9759e+11	2.58949e+11	5.2153e+10	3.9984e+10	-2.7438e+11	-9.04237e+11
